# Supplementary material for: Bacillus subtilis DnaB forms multiple protein–protein interactions essential for DNA replication initiation
Source: Nucleic Acids Res. 2026 Jul 2;54(12):gkag630. doi: 10.1093/nar/gkag630 (PMC13326638; doi:10.1093/nar/gkag630)
Supplement: gkag630_Supplemental_Files [file gkag630_supplemental_files.zip]

Archive with 3 entries (3 files):
- Guyet_SupplementalFigures_Legends_20260529_clean.pdf
- Guyet_SupplementalTablesMethods_20260529_clean.docx
- Guyet_SupplementalTables_20260528.xlsx
