# Supplementary material for: Bacillus subtilis DnaB forms multiple protein–protein interactions essential for DNA replication initiation
Source: Nucleic Acids Res. 2026 Jul 2;54(12):gkag630. doi: 10.1093/nar/gkag630 (PMC13326638; doi:10.1093/nar/gkag630)
Supplement: gkag630_Supplemental_Files [file gkag630_supplemental_files.zip › Guyet_SupplementalTables_20260528.xlsx]

## Sheet: Table S1. oligonucleotides 
Table S1. Oligonucleotides used in this study (see Table S2 for alanine site mutagenesis oligonucleotides)
primer name	sequence (5'→3')	purpose
dnaA_RII_F	ACGAGGATCCCAATCAAGATGTTGAGGAC	used with oHM666 to construct pHM648 (B2H)
oAG88-pAG22-DnaC-fw	ggtcgactctagaggatcccACAGACCTTCTGAATGACCGGCTTCC	To construct pAG22, pAG23 (B2H)
oAG89-pAG22-DnaC-rev	tgaattcgagctcggtacccgTGCGCCGGGCGGAACGCC	To construct pAG22 (B2H)
oAG92-pAG23-DnaC-rev	gccgaattcttagttacttaggtacccgTGCGCCGGGCGGAACGCC	To construct pAG23 (B2H)
oAG93-DnaB-rev	CTTCTATGATCTTCAGATCAGC	To amplify specific locus of dnaB
oAG94-DnaB-rev	CAGCCCATTCAAGATACTGGC	To amplify specific locus of dnaB
oAG95-DnaB-fw	CACAGCCGGTGCATCTGC	To amplify specific locus of dnaB
oAG96-DnaB-fw	CTGACGGAACAGAGCCGTC	To amplify specific locus of dnaB
oAG130-DnaB-L350D-fw	gaagGACgagccaggcgtcacaaatg	Quick change, DnaB site mutagenesis
oAG131-DnaB-L350D-rev	ctcGTCcttctgttcgaacataatttcttc	Quick change, DnaB site mutagenesis
oAG138-DnaB-Y360D-fw	TAATTGACTATGTCATGCTGAAAACCG	Quick change, DnaB site mutagenesis
oAG139-DnaB-Y360D-rev	ACATAGTCAATTAACACATTTGTGACGCC	Quick change, DnaB site mutagenesis
oAG146-DnaB-L364D-fw	tcatgGACaaaaccgacatgaagctgtc	Quick change, DnaB site mutagenesis
oAG152-DnaB-R384E-fw	ggcaGAGaaaaaggtgaaaacggtcag	Quick change, DnaB site mutagenesis
oAG153-DnaB-R384E-rev	ttttCTCtgcccaatgcgaagc	Quick change, DnaB site mutagenesis
oAG162-DnaB-L311D-fw	gaagGACattgcattgctggaggc	Quick change, DnaB site mutagenesis
oAG163-DnaB-L311D-rev	gcaatGTCcttcccatccagagaatcctc	Quick change, DnaB site mutagenesis
oAG170-DnaB-L315D-fw	attgGACgaggcgatttccccgaag	Quick change, DnaB site mutagenesis
oAG171-DnaB-L315D-rev	ctcGTCcaatgcaatcagcttcccatc	Quick change, DnaB site mutagenesis
oAG176-DnaB-D326L-fw	gcagCTGattgctgacggaacagagc	Quick change, DnaB site mutagenesis
oAG177-DnaB-D326L-rev	caatCAGctgcagaagcttcttcgg	Quick change, DnaB site mutagenesis
oAG188-DnaB-D122K-fw	tgaaAAGggaatgctgaatgtttttctg	Quick change, DnaB site mutagenesis
oAG189-DnaB-D122K-rev	ttccCTTttcaaaaaattcatttggtctgagc	Quick change, DnaB site mutagenesis
oAG192-DnaB-F161Q-fw	ccgCAGaatcatgcgtttgaatcgc	Quick change, DnaB site mutagenesis
oAG193-DnaB-F161Q-rev	gattCTGcggacgcgtaatgtccttc	Quick change, DnaB site mutagenesis
oAG198-DnaB-M466A-fw	gcaaaaaGCTaaaaaatactctgcctat	Quick change, DnaB site mutagenesis (B2H specific)
oAG199-DnaB-M466A-rev	gagttatttttAGCtttttgcatttcttccatcatc	Quick change, DnaB site mutagenesis (B2H specific)
oAG200-DnaB-Y360A-L364A-fw	attgcttatgtcatggctaaaaccgacatgaagc	Quick change, DnaB double site mutagenesis
oAG201-DnaB-Y360A-L364A-rev	agccatgacataagcaattaacacatttgtgac	Quick change, DnaB double site mutagenesis
oAG208-CTD-DnaI-fw	ggtcgactctagaggatccccaggatcttcttggagcgacg	To construct pAG77, AG79 (B2H)
oAG209-CTD-DnaI-rev	gatgaattcgagctcggtacccgtggatgtcggcggttttctc	To construct pAG77 (B2H)
oAG210-NTD-DnaI-fw	ggtcgactctagaggatcccgaaccaatcggccgttcc	To construct pAG80 (B2H)
oAG212-CTD-DnaI-rev	gccagtgaattcttacttacttaggtacccgtggatgtcggcggttttctcc	To construct pAG79 (B2H)
oAG213-NTD-DnaI-rev	gaattcttacttacttaggtacccgctggatatacatgcttttcataagagactg	To construct pAG80 (B2H)
oAG218-DnaB-L364D-rev	ttttGTCcatgacataataaattaacacatttg	Quick change, DnaB site mutagenesis
oAG224-DnaB-Y374D-fw	aaacGACatccaaaaaatcgcttcgc	Quick change, DnaB site mutagenesis
oAG225-DnaB-Y374D-rev	ggatGTCgtttttcgacagcttcatgtc	Quick change, DnaB site mutagenesis
oAG300-DnaB-AAA459-460-466	agGCTGCTgaagaaatgcaaaaaGCTaaaaaatactctgcctatcggg	Quick change, DnaB triple site mutagenesis (B2H specific)
oAG301-DnaB-AAA459-460-466	ttAGCtttttgcatttcttcAGCAGCctttttcttctgttcttccaaatcc	Quick change, DnaB triple site mutagenesis (B2H specific)
oAG303-pST25-DnaA-DI-fw	ggtcgactctagaggatcccgaaaatatattagac	To construct pAG136 (B2H)
oAG304-pST25-DnaA-DI-rev	gtgaattcttacttacttaggtacccgaatgacaaacttaatgctcaattcttccc	To construct pAG136 (B2H)
oAG314-outyycR-fw	caagacgaaacaggagatcgc	To check yycR::erm(tetOarray48) locus
oAG315-outyycR-rev	cgacttcttagacatcggcg	To check yycR::erm(tetOarray48) locus
oAG361-DnaI-F145D-Fw	atgGACcagcatgttacagacttcc	Quick change, DnaI site mutagenesis
oAG362-DnaI-F145D-Rev	ctgGTCcatcgcgagtctgcttg	Quick change, DnaI site mutagenesis
oAG365-DnaI-L152D-Fw	acttcGACaaaagctataatgagacggg	Quick change, DnaI site mutagenesis
oAG366-DnaI-L152D-Rev	ttttGTCgaagtctgtaacatgctgaaac	Quick change, DnaI site mutagenesis
oAG367-B2H-DnaBfrom303-Fw	GCAGGTCGACTCTAGAGGATCCCGAAGAGGATTCTCTGGATGGG	To construct pAG164 (B2H)
oAG368-B2H-DnaBfrom303-rev	CCAGAGAATCCTCTTCGGGATCCTCTAGAGTCGACCTGC	To construct pAG164 (B2H)
oAG378-DnaA-L19D-fw	aaagGACagcaaaccgagttttgagac	Quick change, DnaA site mutagenesis
oAG379-DnaA-L19D-rev	tgctGTCctttttttcgatttgagcaagg	Quick change, DnaA site mutagenesis
oAG380-DnaA-S20D-fw	agttgGACaaaccgagttttgagacttg	Quick change, DnaA site mutagenesis
oAG381-DnaA-S20D-rev	gtttGTCcaactttttttcgatttgagcaag	Quick change, DnaA site mutagenesis
oAG382-DnaA-S23D-fw	accgGACtttgagacttggatgaagtc	Quick change, DnaA site mutagenesis
oAG383-DnaA-S23D-rev	aaaGTCcggtttgctcaactttttttc	Quick change, DnaA site mutagenesis
oAG384-DnaA-E25A-fw	ttttGCTacttggatgaagtcaaccaaag	Quick change, DnaA site mutagenesis
oAG385-DnaA-E25A-rev	caagtAGCaaaactcggtttgctcaac	Quick change, DnaA site mutagenesis
oAG388-DnaA-E25R-fw	ttttCGCacttggatgaagtcaaccaaag	Quick change, DnaA site mutagenesis
oAG389-DnaA-E25R-rev	caagtGCGaaaactcggtttgctcaac	Quick change, DnaA site mutagenesis
oAG390-DnaA-Y58D-fw	agaGACttgcatctgattgcagatac	Quick change, DnaA site mutagenesis
oAG391-DnaA-Y58D-rev	gcaaGTCtctggactccagccagtc	Quick change, DnaA site mutagenesis
oAG422-DnaI F131D fw	acgGACcagcaagttgatatcagtgac	Quick change, DnaI site mutagenesis
oAG423-DnaI F131D rev	ctgGTCcgtcgctccaagaagatcc	Quick change, DnaI site mutagenesis
oAG428-DnaI V134D fw	gcaaGACgatatcagtgacccaagcag	Quick change, DnaI site mutagenesis
oAG429-DnaI V134D rev	atatcGTCttgctggaacgtcgctc	Quick change, DnaI site mutagenesis
oAG434-DnaB K456E fw	acagGAGaaaaagatgatggaagaaatgc	Quick change, DnaB site mutagenesis
oAG435-DnaB K456E rev	tttttCTCctgttcttccaaatcctgcg	Quick change, DnaB site mutagenesis
oAG442-DnaB D337F fw	gctTTCctgaagatcatagaagaaattatg	Quick change, DnaB site mutagenesis
oAG443-DnaB D337F rev	tcagGAAagcttttgacggctctgttc	Quick change, DnaB site mutagenesis
oAG484	cagactaatgctggagccttgtc	Used with oAG487 to check dnaC locus by PCR sequencing
oAG487	gtcggaatttctatagagcaaacgac	Used with oAG484 to check dnaC locus by PCR sequencing
oAG662-DnaB-L466A-fw	GCAAAAAGCTAAAAAATACTCTGCCTATcgggtacctaag	Quick change, DnaB site mutagenesis (B2H specific)
oAG663-DnaB-L466A-rev	GTATTTTTTAGCTTTTTGCATTTCTTCCATCATCTTTTTC	Quick change, DnaB site mutagenesis (B2H specific)
oAG676	CATGTGCAAAATTGGCATTTGATAGATATAAGAAACGGTGTAAAATG	use with oFDS1515 to amplify 3'P-dnaB-dnaI locus to correct PSNP of DnaB variants
oAG677	GTTTCTTATATCTATCAAATGCCAATTTTGCACATGAGAAAAGTAG	use with oFDS859 to amplify speD-ntdR-kan-P5' locus to correct PSNP of DnaB variants
oCW040	ttgtgagcggataacaattaCAAATTCGGAAGGTTTGAG	used with oCW041 to construct pCW05
oCW041	ccaccgaattagcttgcatgTTAATAGGCAGAGTATTTTTTCAG	used with oCW040 to construct pCW05
oCW087	catcttccgaacaataggagc	used for PCR sequencing check of DnaB variants (at Dundee)
oCW089	gaagctcacatccgatatgg	used for PCR sequencing check of DnaB variants (at Dundee)
oCW119	CACCTGACGTCtaaAAATGTCCTTCATGCCAG	used with oCW120 to construct pCW31; with oCW141 to construct pCW44
oCW120	GGTAAACAACTGGcTTAATTTGATTCTTGGAACAAG	used with oCW119 to construct pCW31; with oCW140 to construct pCW44
oCW121	gaatcaaattaaGCCAGTTGTTTACCCTC	used with oCW122 to construct pCW31 and pCW44
oCW122	atgaaggacatttTTAGACGTCAGGTGGCAC	used with oCW121 to construct pCW31 and pCW44
oCW128	ACCTTAGCAGGAGACATTCC	used for PCR sequencing check of DnaB variants (at Dundee)
oCW138	ttcttctagctGAGCTCGCAATAGTTACC	used with oCW139 to construct pCW44
oCW139	catgagaaaagGAGCTCGAGCTGTAATATAAAAAC	used with oCW138 to construct pCW44
oCW140	GCTCGAGCTcCTTTTCTCATGTGCAAAATTGG	used with oCW120 to construct pCW44
oCW141	TTGCGAGCTCagctagaagaatcctcttagc	used with oCW119 to construct pCW44
oCW143	cgcatctctgtctCTAAACCTTCCCGGCTTCATC	used with oCW211 to construct pCW62
oCW144	gaaggtttagAGACAGAGATGCGGG	used with oCW212 to construct pCW62
oCW166	tcttctagctTAGAATGCAAGGAACAG	used with oCW167 to construct pCW53 and for PCR sequencing check of DnaB variants (at Dundee)
oCW167	atgagaaaagTAGACATCTAAATCTAGGTAC	used with oCW166 to construct pCW53
oCW168	TAGATGTCTaCTTTTCTCATGTGCAAAATTGGC	used with oCW169 to construct pCW53
oCW169	TTGCATTCTaAGCTAGAAGAATCCTCTTAGCTC	used with oCW168 to construct pCW53
oCW211	AAAGCGGCTAGTATTTAAAGGGaggaggtgtaagttATGAATGTGTTATCCTCAATTTG	used with oCW143 to construct pCW62
oCW212	TTTAAATACTAGCCGCTTTTAACACTTTTGTCAAGAgACATTCTCAAACCTTCCG	used with oCW144 to construct pCW62
oCW213	CAGGTGTTATATTATTAAACGaggaggtgtaagttATGAATGTGTTATCCTCAATTTG	used with oCW214 to construct pCW63
oCW214	GTTTAATAATATAACACCTGTATTTATTTATTGCAATAgACATTCTCAAACCTTCCG	used with oCW213 to construct pCW63
oCW215	TAAATAAATACAGGTGTTATATTATTAAACgGAGGGAGACGATTTTGATG	used with oCW216 to construct pCW64
oCW216	ATATAACACCTGTATTTATTTATTGCAATAgTATGGCTTGAACAATCACG	used with oCW215 to construct pCW64
oCW253	ATAGACGTAAAGGTCATTGGC	used for PCR sequencing check of DnaB variants (at Dundee)
oCW254	GAACGATATAGTTGGGAGCTG	used for PCR sequencing check of DnaB variants (at Dundee)
oCW267	acatccataaTAGAATGCAAGGAACAGTG	used with oCW556 to construct pCW200
oCW270	TTGCATTCTaTTATGGATGTCGGCGG	used with oCW408 to construct pCW200
oCW330	AATTATAGCGAAAATTATGCTCTTGGCGGcTAACATGCAAGCTAATTCG	used with oCW331 to construct pCW110
oCW331	TTCGCTATAATTTTCATCATTTGCAGcATAGGCAGAGTATTTTTTCAG	used with oCW330 to construct pCW110
oCW408	CGTCTAaACATTGTGGGGAGAGCTTG	used with oCW270 to construct pCW200
oCW409	acaatgtTTAGACGTCAGGTGGCAC	used with oCW555 to construct pCW200
oCW433	ccttacCGTTTCCTCCATATCGGATG	used with oFDS1979 to construct pAG plasmids (B2H)
oCW450	CCTATTAaAGACAGAGATGCGGG	used for PCR sequencing check of DnaB variants (at Dundee)
oCW493	GCTCGAGCTcTTGCTGTGGTTCAAAGG	used with oCW494 to construct pCW215
oCW494	ATTGCAATAgCTATTCCTTCACCCCG	used with oCW493 to construct pCW215
oCW495	aaggaatagCTATTGCAATAAATAAATACAGGTG	used with oCW496 to construct pCW215
oCW496	accacagcaaGAGCTCGAGCTGTAATATAAAAAC	used with oCW495 to construct pCW215
oCW535	ATAACAATTaAGACAGAGATGCGGGG	used with oCW536 to construct pCW193
oCW536	CATTTGCAGcTGGATGTCGGCGGTTTTC	used with oCW535 to construct pCW193
oCW537	cgacatccaGCTGCAAATGATGAAAATTATAGCG	used with oCW538 to construct pCW193
oCW538	atctctgtctTAATTGTTATCCGCTCACAATAACAC	used with oCW537 to construct pCW193
oCW553	TAGATGTCTATTGCTGTGGTTCAAAGG	used with oCW554 to construct pCW200
oCW554	AACAACTGGCTCAACACGATCGCGTTTC	used with oCW553 to construct pCW200
oCW555	atcgtgttgaGCCAGTTGTTTACCCTC	used with oCW409 to construct pCW200
oCW556	accacagcaaTAGACATCTAAATCTAGGTACTAAAAC	used with oCW267 to construct pCW200
oCW578	ggtgaaggaatagCACATGGAACCAATCGGCC	used with oCW579 to construct pCW212
oCW579	ctattccttcaccCCGCATCTCTGTCTTAATTG	used with oCW578 to construct pCW212
oCW649	TGCCGGAAGCTATTGCAATAAATAAATACAGGTG	used with oCW723 to construct strain CW381
oCW652	TATTGCAATAGCTTCCGGCACGTCCC	used with oCW722 to construct strain CW381
oCW722	TAACGGTTAAGGGCAAGCTG	used with oCW652 to construct strain CW381
oCW723	tatattttggattTCAACTAACGGGGCAG	used with oCW649 to construct strain CW381
oCW724	CGTTAGTTGAAATCCAAAATATACTTTTGATACTTTTG	used with oCW725 to construct strain CW381
oCW725	TTAATAGGTTCTGACAGGAAG	used with oCW724 to construct strain CW381
oCW942	AACTTCaCTAAAACAATTCATCCAGTAA	used with oCW974 to construct pCW380
oCW943	TTTAgTGAAGTTGACAATGAATAGG	used with oCW947 to construct pCW380
oCW947	ACCTGACGTcAGCCCGACACGCAGTTC	used with oCW943 to construct pCW380
oCW949	ACCGGCtaaGCCAGTTGTTTACCCTCACAAC	used with oCW950 to construct pCW380
oCW950	TGTCGGGCtGACGTCAGGTGGCACTTTTC	used with oCW949 to construct pCW380
oCW974	aaagcactagAATGCAAGGAACAGTGAATTGG	used with oCW942 to construct pCW380
oCW975	TCCTTGCATtCTAGTGCTTTTATTTCTTGCAAC	used with oCW976 to construct pCW380
oCW976	AACTGGCttaGCCGGTCACTTGAAATGAC	used with oCW975 to construct pCW380
oCW1020	TGCGGTGTGAaAGGTACTTTTATGCCGAGAAAAC	used with oCW1021 to construct pCW380
oCW1021	TGTGCGGTAtAGAAGTCTCGTTCCGACAG	used with oCW1020 to construct pCW380
oFDS405	TTTATCGGACTTCGGTTTTATGC	used with oFDS412 to check dnaA native locus by PCR sequencing
oFDS412	TCAGCATGGTCGTAGTTGCG	used with oFDS405 to check dnaA native locus by PCR sequencing
oFDS483	GGAAGAACAGTATGTCGAGC	used for PCR sequencing check of DnaB variants (at Dundee)
oFDS489	GGTTTGAAAGGAGGAAGCGG	used with oFDS2510 to construct strain FDS1821
oFDS490	TCATTGATGGTTTCTTTCGGTAAG	used with oFDS2512 to construct strain FDS1821
oFDS505	gtaaaccagcacctgcaagc	use with oFDS754 for PCRs assembly to reconstruct DnaB variants without pomoter SNP
oFDS508	cagcaatgtcctgcagaagc	used for PCR sequencing check of DnaB variants (at Dundee)
oFDS754	gttacggctgaagaagtaaacgag	use with oFDS505 for PCRs assembly to reconstruct DnaB variants without pomoter SNP
oFDS852	ctctgccaagttgttttgatagag	used with oFDS853 to check the amyE locus of various strains by PCR sequencing
oFDS853	cataactgcttccaacaaaacc	used with oFDS852 to check the amyE locus of various strains by PCR sequencing
oFDS854	CTGTTAAAACGTTTCAGGATTTGG	used with oFDS853 to verify amyE integration (PCR colony)
oFDS859	gaatccatcattccaacaacaacag	used with oAG677 to amplify fragment speD-ntdR-kan-P5'
oFDS861	tgcgattttgataagctgaatgac	used with oFDS1976 to check dnaB-dnaI locus by PCR sequencing
oFDS900	CCGAGTCATTATATAAACCATTTAGCAC	used with oFDS902 to construct strain FDS1821
oFDS902	TCTTTACTGCCGTTATTCGCTG	used with oFDS900 to construct strain FDS1821
oFDS1097	ttgctgtggttcaaaggg	used for PCR sequencing check of DnaB variants (at Dundee)
oFDS1515	ccgaacgacaatacccatacc	used with oAG676 to amplify 3’P-dnaB-dnaI locus
oFDS1976	tgctcgtcttctttgcattc	used with oFDS861 to check dnaB-dnaI locus by PCR sequencing
oFDS1979	ggcatcggattgctgaaag	use with oCW433 to construct pAG (B2H)
oFDS2510	GCTGCAAATGATGAAAATTATAGCGAAAATTATGCTCTTGGCGGCTAGTGCGTATTGGGCGCTCTTC	used with oFDS489 to construct strain FDS1821
oFDS2512	GCCGCCAAGAGCATAATTTTCGCTATAATTTTCATCATTTGCAGCTTTAAGCTGTTCTTTAATTTCTTTTACATG	used with oFDS490 to construct strain FDS1821
oHM666	ACGTGGTACCCGTTTAAGCTGTTCTTTAATTTC	used with primer dnaA_RII_F To construct pHM648 (B2H)
oHM671	ACGTGGATCCCGCTGACTATTGGAAAGATGTACTGCCTG	used with oHM672 to construct pHM650, pHM652 (B2H)
oHM672	ACGTGGTACCCGATAGGCAGAGTATTTTTTCAGTTTTTGCATTTC	used with oHM671 to construct pHM650, pHM652 (B2H)
oHM677	ACGTGGATCCCGAACCAATCGGCCGTTCCCTGCAG	To construct pHM654, pHM656 (B2H)
oHM678	ACGTGGTACCCGTGGATGTCGGCGGTTTTCTCCGTC	To construct pHM654, pHM656 (B2H)
oSF29	GCTGCACCAGACTGGTGGCATGGCTGACTATTGGAAAGATGTACTGCC	used with oSF165bis to construct pSF015
oSF165bis	GTTAGCAGCCGGATCTTAATAGGCAGAGTATTTTTTCAG	used with oSF29 to construct pSF015
oSF33	TTTCCAATAGTCAGCCATGCCACCAGTCTGGTGCAGCATTG	used with oSF162 to construct pSF015
oSF162	TTAAGATCCGGCTGCTAACAAAGC	used with oSF162 to construct pSF015
qSF011	GGGGATCAATCGGGGAAAG	used with qSF12 for Marker Frequency Analysis by qPCR, incC
qSF012	AGTAGGGCCTGTGGATTTG	used with qSF11 for Marker Frequency Analysis by qPCR, incC
qPCR57	TTTGCATGAACTGGGCAATA	used with qPCR58 for Marker Frequency Analysis by qPCR, terminus
qPCR58	TCCGAACATGTCCAATGAGA	used with qPCR57 for Marker Frequency Analysis by qPCR, terminus

## Sheet: Table S2. Alanine QC oligo.
Table S2. Quick change alanine oligonucleotides used for the DnaB, DnaA and DnaI proteins site mutagenesis.
Residue Mutation	Oligonucleotide Forward (5'→3')	Oligonucleotide Reverse (5'→3')	Protein targeted
D3A	ggctGCTtattggaaagatgtactgcc	aataAGCagccatacattctcaaacc	DnaB
Y4A	gacGCTtggaaagatgtactgcctg	ccaAGCgtcagccatacattctcaaac	DnaB
W5A	actatGCTaaagatgtactgcctgtagac	tctttAGCatagtcagccatacattctcaaac	DnaB
K6A	ttggGCTgatgtactgcctgtagaccc	atcAGCccaatagtcagccatacattc	DnaB
D7A	gaaaGCTgtactgcctgtagacccg	gtacAGCtttccaatagtcagccatac	DnaB
V8A	gatGCTctgcctgtagacccgtatg	gcagAGCatctttccaatagtcagcc	DnaB
L9A	tgtaGCTcctgtagacccgtatgtgg	caggAGCtacatctttccaatagtcagcc	DnaB
P10A	actgGCTgtagacccgtatgtggttaaaag	tacAGCcagtacatctttccaatagtcagc	DnaB
V11A	cctGCTgacccgtatgtggttaaaag	gtcAGCaggcagtacatctttccaatag	DnaB
D12A	gtaGCTccgtatgtggttaaaagcag	acggAGCtacaggcagtacatctttcc	DnaB
P13A	tagacGCTtatgtggttaaaagcagatcg	cataAGCgtctacaggcagtacatctttc	DnaB
Y14A	ccgGCTgtggttaaaagcagatcgatg	cacAGCcgggtctacaggcagtacatc	DnaB
V15A	gtatGCTgttaaaagcagatcgatgctg	ttaacAGCatacgggtctacaggcagtac	DnaB
V16A	tgtgGCTaaaagcagatcgatgctgcag	cttttAGCcacatacgggtctacaggc	DnaB
K17A	ggttGCTagcagatcgatgctgcag	gctAGCaaccacatacgggtctacag	DnaB
S18A	ttaaaGCTagatcgatgctgcaggatattg	gatctAGCtttaaccacatacgggtctac	DnaB
R19A	agcGCTtcgatgctgcaggatattg	cgaAGCgcttttaaccacatacgggtc	DnaB
S20A	cagaGCTatgctgcaggatattgacag	gcatAGCtctgcttttaaccacatacgg	DnaB
M21A	atcgGCTctgcaggatattgacagac	cagAGCcgatctgcttttaaccacatac	DnaB
L22A	atgGCTcaggatattgacagacaaattattac	cctgAGCcatcgatctgcttttaaccac	DnaB
Q23A	ctgGCTgatattgacagacaaattattacac	tatcAGCcagcatcgatctgcttttaac	DnaB
D24A	gcagGCTattgacagacaaattattacacaac	caatAGCctgcagcatcgatctgc	DnaB
I25A	gatGCTgacagacaaattattacacaactg	tgtcAGCatcctgcagcatcgatctg	DnaB
D26A	atattGCTagacaaattattacacaactgtacc	tgtctAGCaatatcctgcagcatcgatc	DnaB
R27A	gacGCTcaaattattacacaactgtaccagc	tttgAGCgtcaatatcctgcagcatcg	DnaB
Q28A	acagaGCTattattacacaactgtaccagcc	ataatAGCtctgtcaatatcctgcagc	DnaB
I29A	gacaaGCTattacacaactgtaccagcc	gtaatAGCttgtctgtcaatatcctgcag	DnaB
I30A	aaattGCTacacaactgtaccagccc	gtgtAGCaatttgtctgtcaatatcctgc	DnaB
T31A	ttattGCTcaactgtaccagcccttaatc	agttgAGCaataatttgtctgtcaatatcctgc	DnaB
Q32A	tacaGCTctgtaccagcccttaatcgg	acagAGCtgtaataatttgtctgtcaatatcc	DnaB
L33A	acaaGCTtaccagcccttaatcggc	ggtaAGCttgtgtaataatttgtctgtcaatatc	DnaB
Y34A	actgGCTcagcccttaatcggcc	ctgAGCcagttgtgtaataatttgtctgtc	DnaB
Q35A	tacGCTcccttaatcggccctgttg	gggAGCgtacagttgtgtaataatttgtctg	DnaB
P36A	ccagGCTttaatcggccctgttgcattc	ttaaAGCctggtacagttgtgtaataatttgtc	DnaB
L37A	cccGCTatcggccctgttgcattc	gatAGCgggctggtacagttgtg	DnaB
I38A	cttaGCTggccctgttgcattctctc	gccAGCtaagggctggtacagttgtg	DnaB
G39A	atcGCTcctgttgcattctctctttatatg	caggAGCgattaagggctggtacagttg	DnaB
P40A	ggcGCTgttgcattctctctttatatgacattg	aacAGCgccgattaagggctggtac	DnaB
V41A	cctGCTgcattctctctttatatgacattgtg	tgcAGCagggccgattaagggc	DnaB
F43A	gcaGCTtctctttatatgacattgtgggg	gagaAGCtgcaacagggccgattaag	DnaB
S44A	attcGCTctttatatgacattgtggggag	taaagAGCgaatgcaacagggccgattaag	DnaB
L45A	tctctGCTtatatgacattgtggggagag	atataAGCagagaatgcaacagggcc	DnaB
Y46A	ctcttGCTatgacattgtggggagagc	tcatAGCaagagagaatgcaacagggc	DnaB
M47A	tttatGCTacattgtggggagagcttg	aatgtAGCataaagagagaatgcaacaggg	DnaB
T48A	atatgGCTttgtggggagagcttgaac	acaaAGCcatataaagagagaatgcaacagg	DnaB
L49A	gacaGCTtggggagagcttgaacaaaac	ccaAGCtgtcatataaagagagaatgcaac	DnaB
W50A	attgGCTggagagcttgaacaaaaccg	tccAGCcaatgtcatataaagagagaatgc	DnaB
G51A	tggGCTgagcttgaacaaaaccgtc	ctcAGCccacaatgtcatataaagagagaatg	DnaB
E52A	gggaGCTcttgaacaaaaccgtctgtg	aagAGCtccccacaatgtcatataaagag	DnaB
L53A	agagGCTgaacaaaaccgtctgtggg	ttcAGCctctccccacaatgtcatataaag	DnaB
E54A	gcttGCTcaaaaccgtctgtgggg	tttgAGCaagctctccccacaatgtc	DnaB
Q55A	ttgaaGCTaaccgtctgtggggc	ggttAGCttcaagctctccccacaatg	DnaB
N56A	acaaGCTcgtctgtggggcg	acgAGCttgttcaagctctccccac	DnaB
R57A	aaacGCTctgtggggcggagag	cagAGCgttttgttcaagctctcccc	DnaB
L58A	cgtGCTtggggcggagagtc	ccaAGCacggttttgttcaagctctc	DnaB
W59A	ctgGCTggcggagagtccacac	gccAGCcagacggttttgttcaagctc	DnaB
G60A	tggGCTggagagtccacacatagacag	tccAGCccacagacggttttgttcaag	DnaB
G61A	ggcGCTgagtccacacatagacagc	ctcAGCgccccacagacggttttg	DnaB
E62A	ggaGCTtccacacatagacagctgatg	tggaAGCtccgccccacagac	DnaB
S63A	agagGCTacacatagacagctgatggg	gtgtAGCctctccgccccacag	DnaB
T64A	tccGCTcatagacagctgatggggatg	tatgAGCggactctccgcccc	DnaB
H65A	cacaGCTagacagctgatggggatg	gtctAGCtgtggactctccgcc	DnaB
R66A	catGCTcagctgatggggatgacac	gctgAGCatgtgtggactctccgc	DnaB
Q67A	tagaGCTctgatggggatgacacagtc	atcagAGCtctatgtgtggactctccg	DnaB
L68A	acagGCTatggggatgacacagtcc	catAGCctgtctatgtgtggactctc	DnaB
M69A	ctgGCTgggatgacacagtccaac	cccAGCcagctgtctatgtgtggactc	DnaB
G70A	gatgGCTatgacacagtccaacttaaaaac	gtcatAGCcatcagctgtctatgtgtgg	DnaB
M71A	gggGCTacacagtccaacttaaaaacg	tgtAGCccccatcagctgtctatgtg	DnaB
T72A	atgGCTcagtccaacttaaaaacgatcc	actgAGCcatccccatcagctgtctatg	DnaB
Q73A	acaGCTtccaacttaaaaacgatccatc	tggaAGCtgtcatccccatcagctg	DnaB
S74A	acagGCTaacttaaaaacgatccatcagg	agttAGCctgtgtcatccccatcagc	DnaB
N75A	gtccGCTttaaaaacgatccatcaggaac	ttaaAGCggactgtgtcatccccatc	DnaB
L76A	caacGCTaaaacgatccatcaggaacag	gttttAGCgttggactgtgtcatcccc	DnaB
K77A	acttaGCTacgatccatcaggaacagg	tcgtAGCtaagttggactgtgtcatcc	DnaB
T78A	taaaaGCTatccatcaggaacaggggaag	tggatAGCttttaagttggactgtgtcatc	DnaB
I79A	aacgGCTcatcaggaacaggggaagc	atgAGCcgtttttaagttggactgtgtc	DnaB
H80A	gatcGCTcaggaacaggggaagctc	ctgAGCgatcgtttttaagttggactgtg	DnaB
Q81A	ccatGCTgaacaggggaagctcgag	ttcAGCatggatcgtttttaagttggac	DnaB
E82A	tcagGCTcaggggaagctcgagg	ctgAGCctgatggatcgtttttaagttgg	DnaB
Q83A	gaaGCTgggaagctcgagggc	cccAGCttcctgatggatcgtttttaag	DnaB
G84A	acagGCTaagctcgagggcatcg	cttAGCctgttcctgatggatcg	DnaB
K85A	gggGCTctcgagggcatcggattg	gagAGCcccctgttcctgatggatc	DnaB
L86A	gaagGCTgagggcatcggattgc	ctcAGCcttcccctgttcctgatgg	DnaB
E87A	ctcGCTggcatcggattgctgaaag	gccAGCgagcttcccctgttcctg	DnaB
G88A	gagGCTatcggattgctgaaagtatatatg	cgatAGCctcgagcttcccctgttc	DnaB
I89A	ggcGCTggattgctgaaagtatatatgaaag	tccAGCgccctcgagcttccc	DnaB
G90A	atcGCTttgctgaaagtatatatgaaagaatc	gcaaAGCgatgccctcgagcttcc	DnaB
L91A	ggaGCTctgaaagtatatatgaaagaatccg	tcagAGCtccgatgccctcgag	DnaB
L92A	attgGCTaaagtatatatgaaagaatccgagc	actttAGCcaatccgatgccctcgag	DnaB
K93A	ctgGCTgtatatatgaaagaatccgagcgg	atacAGCcagcaatccgatgccctc	DnaB
V94A	ctgaaaGCTtatatgaaagaatccgagcgg	atataAGCtttcagcaatccgatgcc	DnaB
Y95A	aagtaGCTatgaaagaatccgagcggc	ttcatAGCtactttcagcaatccgatgc	DnaB
M96A	tatatGCTaaagaatccgagcggcag	ttctttAGCatatactttcagcaatccgatgc	DnaB
K97A	atatgGCTgaatccgagcggcag	attcAGCcatatatactttcagcaatccgatg	DnaB
E98A	gaaaGCTtccgagcggcagg	ggaAGCtttcatatatactttcagcaatccg	DnaB
S99A	agaaGCTgagcggcaggagc	ctcAGCttctttcatatatactttcagcaatc	DnaB
E100A	tccGCTcggcaggagcgc	ccgAGCggattctttcatatatactttcagc	DnaB
R101A	gagGCTcaggagcgcctctttatatatg	ctgAGCctcggattctttcatatatactttc	DnaB
Q102A	cggGCTgagcgcctctttatatatgaac	ctcAGCccgctcggattctttcatatatac	DnaB
E103A	cagGCTcgcctctttatatatgaactcc	gcgAGCctgccgctcggattctttc	DnaB
R104A	gagGCTctctttatatatgaactccttccgc	agagAGCctcctgccgctcgg	DnaB
L105A	cgcGCTtttatatatgaactccttccgcc	taaaAGCgcgctcctgccg	DnaB
F106A	cctcGCTatatatgaactccttccgcc	tatatAGCgaggcgctcctgc	DnaB
I107A	tctttGCTtatgaactccttccgccg	tcataAGCaaagaggcgctcctgc	DnaB
Y108A	ttataGCTgaactccttccgccg	agttcAGCtataaagaggcgctcctgc	DnaB
E109A	tatatGCTctccttccgccgctc	aggagAGCatatataaagaggcgctcctg	DnaB
L110A	atgaaGCTcttccgccgctcag	gaagAGCttcatatataaagaggcgctcc	DnaB
L111A	ctcGCTccgccgctcagac	cggAGCgagttcatatataaagaggcgctc	DnaB
P112A	cttGCTccgctcagaccaaatg	cggAGCaaggagttcatatataaagaggcg	DnaB
P113A	ccgGCTctcagaccaaatgaattttttgaag	gagAGCcggaaggagttcatatataaagagg	DnaB
L114A	ccgGCTagaccaaatgaattttttgaagacg	tctAGCcggcggaaggagttc	DnaB
R115A	ctcGCTccaaatgaattttttgaagacgg	ttggAGCgagcggcggaaggag	DnaB
P116A	cagaGCTaatgaattttttgaagacggaatg	tcattAGCtctgagcggcggaag	DnaB
N117A	accaGCTgaattttttgaagacggaatgc	attcAGCtggtctgagcggcg	DnaB
E118A	caaatGCTttttttgaagacggaatgctg	aaaaaAGCatttggtctgagcggc	DnaB
F119A	tgaaGCTtttgaagacggaatgctgaatg	tcaaaAGCttcatttggtctgagcgg	DnaB
F120A	aatttGCTgaagacggaatgctgaatg	cttcAGCaaattcatttggtctgagcg	DnaB
E121A	ttttGCTgacggaatgctgaatgtttttc	cgtcAGCaaaaaattcatttggtctgagcg	DnaB
D122A	tgaaGCTggaatgctgaatgtttttctg	ttccAGCttcaaaaaattcatttggtctgagc	DnaB
G123A	gacGCTatgctgaatgtttttctgtataatag	gcatAGCgtcttcaaaaaattcatttggtctg	DnaB
M124A	ggaGCTctgaatgtttttctgtataataggg	tcagAGCtccgtcttcaaaaaattcatttgg	DnaB
L125A	gaatgGCTaatgtttttctgtataatagggtcg	cattAGCcattccgtcttcaaaaaattcatttg	DnaB
N126A	ctgGCTgtttttctgtataatagggtcgg	aacAGCcagcattccgtcttcaaaaaattc	DnaB
V127A	gaatGCTtttctgtataatagggtcggaaaaac	agaaaAGCattcagcattccgtcttc	DnaB
F128A	gttGCTctgtataatagggtcggaaaaac	acagAGCaacattcagcattccgtcttc	DnaB
L129A	gtttttGCTtataatagggtcggaaaaacg	ttataAGCaaaaacattcagcattccgtc	DnaB
Y130A	ttctgGCTaatagggtcggaaaaacg	ctattAGCcagaaaaacattcagcattccg	DnaB
N131A	gtatGCTagggtcggaaaaacgaaatatc	ccctAGCatacagaaaaacattcagcattcc	DnaB
R132A	ataatGCTgtcggaaaaacgaaatatcagc	cgacAGCattatacagaaaaacattcagcattc	DnaB
V133A	aggGCTggaaaaacgaaatatcagcaattaaaac	tccAGCcctattatacagaaaaacattcagc	DnaB
G134A	ggtcGCTaaaacgaaatatcagcaattaaaac	ttttAGCgaccctattatacagaaaaacattc	DnaB
K135A	ggaGCTacgaaatatcagcaattaaaac	cgtAGCtccgaccctattatacagaaaaac	DnaB
T136A	ggaaaaGCTaaatatcagcaattaaaacaattttttac	tatttAGCttttccgaccctattatacag	DnaB
K137A	aacgGCTtatcagcaattaaaacaattttttac	gataAGCcgtttttccgaccctattatac	DnaB
Y138A	aaaGCTcagcaattaaaacaattttttacgc	gctgAGCtttcgtttttccgaccc	DnaB
Q139A	aatatGCTcaattaaaacaattttttacgcacc	aattgAGCatatttcgtttttccgaccc	DnaB
Q140A	atcagGCTttaaaacaattttttacgcaccc	tttaaAGCctgatatttcgtttttccgacc	DnaB
L141A	gcaaGCTaaacaattttttacgcacccg	gtttAGCttgctgatatttcgtttttccg	DnaB
K142A	aattaGCTcaattttttacgcacccggc	aattgAGCtaattgctgatatttcgtttttccg	DnaB
Q143A	taaaaGCTttttttacgcacccggc	aaaaaaAGCttttaattgctgatatttcgtttttc	DnaB
F144A	aacaaGCTtttacgcacccggc	gtaaaAGCttgttttaattgctgatatttcg	DnaB
F145A	atttGCTacgcacccggcc	gcgtAGCaaattgttttaattgctgatatttc	DnaB
T146A	ttttGCTcacccggccatttcagaag	ggtgAGCaaaaaattgttttaattgctgatatttc	DnaB
H147A	acgGCTccggccatttcagaagatg	cggAGCcgtaaaaaattgttttaattgctg	DnaB
P148A	cacGCTgccatttcagaagatgcgaag	ggcAGCgtgcgtaaaaaattgttttaattgc	DnaB
I150A	gccGCTtcagaagatgcgaaggac	tgaAGCggccgggtgcgtaaaaaattg	DnaB
S151A	cattGCTgaagatgcgaaggacattac	tcttcAGCaatggccgggtgc	DnaB
E152A	ttcaGCTgatgcgaaggacattacgc	catcAGCtgaaatggccgggtg	DnaB
D153A	gaaGCTgcgaaggacattacgcgtc	cgcAGCttctgaaatggccgggtg	DnaB
K155A	gcgGCTgacattacgcgtccgtttaatc	gtcAGCcgcatcttctgaaatggcc	DnaB
D156A	cgaagGCTattacgcgtccgtttaatc	taatAGCcttcgcatcttctgaaatgg	DnaB
I157A	gacGCTacgcgtccgtttaatcatg	cgtAGCgtccttcgcatcttctgaaatg	DnaB
T158A	attGCTcgtccgtttaatcatgcgtttg	gacgAGCaatgtccttcgcatcttctg	DnaB
R159A	acgGCTccgtttaatcatgcgtttg	cggAGCcgtaatgtccttcgcatcttc	DnaB
P160A	gcgtGCTtttaatcatgcgtttgaatcgc	taaaAGCacgcgtaatgtccttcg	DnaB
F161A	ccgGCTaatcatgcgtttgaatcgc	gattAGCcggacgcgtaatgtccttc	DnaB
N162A	gtttGCTcatgcgtttgaatcgctgc	catgAGCaaacggacgcgtaatgtcc	DnaB
H163A	taatGCTgcgtttgaatcgctgcag	cgcAGCattaaacggacgcgtaatgtc	DnaB
F165A	gcgGCTgaatcgctgcagccgag	ttcAGCcgcatgattaaacggacgc	DnaB
E166A	gtttGCTtcgctgcagccgag	cgaAGCaaacgcatgattaaacggac	DnaB
S167A	tgaaGCTctgcagccgagtgaatg	cagAGCttcaaacgcatgattaaacgg	DnaB
L168A	atcgGCTcagccgagtgaatggaag	ctgAGCcgattcaaacgcatgattaaac	DnaB
Q169A	ctgGCTccgagtgaatggaagctcac	cggAGCcagcgattcaaacgcatg	DnaB
P170A	cagGCTagtgaatggaagctcacatc	cactAGCctgcagcgattcaaacgc	DnaB
S171A	ccgGCTgaatggaagctcacatccg	ttcAGCcggctgcagcgattc	DnaB
E172A	agtGCTtggaagctcacatccgatatg	tccaAGCactcggctgcagc	DnaB
W173A	tgaaGCTaagctcacatccgatatggag	gcttAGCttcactcggctgcag	DnaB
K174A	tggGCTctcacatccgatatggagg	gagAGCccattcactcggctgcag	DnaB
L175A	gaagGCTacatccgatatggaggaaac	gatgtAGCcttccattcactcggctg	DnaB
T176A	ctcGCTtccgatatggaggaaacgg	ggaAGCgagcttccattcactcgg	DnaB
S177A	cacaGCTgatatggaggaaacggtaagg	atatcAGCtgtgagcttccattcactcg	DnaB
D178A	atccGCTatggaggaaacggtaaggc	catAGCggatgtgagcttccattcac	DnaB
M179A	cgatGCTgaggaaacggtaaggcttg	ctcAGCatcggatgtgagcttccattc	DnaB
E180A	atatgGCTgaaacggtaaggcttgcc	tttcAGCcatatcggatgtgagcttcc	DnaB
E181A	gagGCTacggtaaggcttgccg	cgtAGCctccatatcggatgtgagc	DnaB
T182A	ggaaGCTgtaaggcttgccgaggg	ttacAGCttcctccatatcggatgtgag	DnaB
V183A	aacgGCTaggcttgccgaggg	cctAGCcgtttcctccatatcggatg	DnaB
R184A	ggtaGCTcttgccgaggggtcc	caagAGCtaccgtttcctccatatcgg	DnaB
L185A	aggGCTgccgaggggtccg	ggcAGCccttaccgtttcctccatatc	DnaB
E187A	gccGCTgggtccgagtatacttctgtc	cccAGCggcaagccttaccgtttc	DnaB
G188A	gagGCTtccgagtatacttctgtcgg	ggaAGCctcggcaagccttacc	DnaB
S189A	gggGCTgagtatacttctgtcggacag	ctcAGCcccctcggcaagc	DnaB
E190A	gtccGCTtatacttctgtcggacagtc	gtataAGCggacccctcggcaag	DnaB
Y191A	gagGCTacttctgtcggacagtctc	aagtAGCctcggacccctcgg	DnaB
T192A	gtatGCTtctgtcggacagtctcc	acagaAGCatactcggacccctcg	DnaB
S193A	tactGCTgtcggacagtctccgtc	gacAGCagtatactcggacccctcg	DnaB
V194A	ttctGCTggacagtctccgtcctacac	tccAGCagaagtatactcggacccctc	DnaB
G195A	tgtcGCTcagtctccgtcctacacc	ctgAGCgacagaagtatactcggacc	DnaB
Q196A	ggaGCTtctccgtcctacaccataac	gagaAGCtccgacagaagtatactcgg	DnaB
S197A	cagGCTccgtcctacaccataacggag	cggAGCctgtccgacagaagtatactc	DnaB
P198A	gtctGCTtcctacaccataacggagg	ggaAGCagactgtccgacagaagtatac	DnaB
S199A	ccgGCTtacaccataacggaggatgtg	tgtaAGCcggagactgtccgacagaag	DnaB
Y200A	tccGCTaccataacggaggatgtgtttg	ggtAGCggacggagactgtccg	DnaB
T201A	ctacGCTataacggaggatgtgtttg	gttatAGCgtaggacggagactgtcc	DnaB
I202A	accGCTacggaggatgtgtttgattttg	cgtAGCggtgtaggacggagactgtc	DnaB
T203A	cataGCTgaggatgtgtttgattttgatttg	cctcAGCtatggtgtaggacggagac	DnaB
E204A	acgGCTgatgtgtttgattttgatttgtttttag	atcAGCcgttatggtgtaggacggag	DnaB
D205A	gagGCTgtgtttgattttgatttgtttttag	acacAGCctccgttatggtgtaggacg	DnaB
V206A	ggatGCTtttgattttgatttgtttttagcgg	caaaAGCatcctccgttatggtgtagg	DnaB
F207A	gtgGCTgattttgatttgtttttagcggg	aatcAGCcacatcctccgttatggtg	DnaB
D208A	gtttGCTtttgatttgtttttagcggg	tcaaaAGCaaacacatcctccgttatgg	DnaB
F209A	ttgatGCTgatttgtttttagcgggac	aatcAGCatcaaacacatcctccgttatg	DnaB
D210A	attttGCTttgtttttagcgggactttc	aacaaAGCaaaatcaaacacatcctccg	DnaB
L211A	ttgatGCTtttttagcgggactttctgag	aaaaaAGCatcaaaatcaaacacatcctcc	DnaB
F212A	atttgGCTttagcgggactttctgagac	ctaaAGCcaaatcaaaatcaaacacatcctc	DnaB
L213A	tttGCTgcgggactttctgagacg	cgcAGCaaacaaatcaaaatcaaacacatcc	DnaB
G215A	gcgGCTctttctgagacgatgataccg	aagAGCcgctaaaaacaaatcaaaatcaaac	DnaB
L216A	gggaGCTtctgagacgatgataccgag	agaAGCtcccgctaaaaacaaatcaaaatc	DnaB
S217A	acttGCTgagacgatgataccgagaaaag	tctcAGCaagtcccgctaaaaacaaatc	DnaB
E218A	ttctGCTacgatgataccgagaaaagc	tcgtAGCagaaagtcccgctaaaaac	DnaB
T219A	tgagGCTatgataccgagaaaagcgatg	tcatAGCctcagaaagtcccgctaaaaac	DnaB
M220A	gacgGCTataccgagaaaagcgatgac	gtatAGCcgtctcagaaagtcccgc	DnaB
I221A	atgGCTccgagaaaagcgatgacc	cggAGCcatcgtctcagaaagtcccg	DnaB
P222A	tgataGCTagaaaagcgatgacccagc	tttctAGCtatcatcgtctcagaaagtcc	DnaB
R223A	accgGCTaaagcgatgacccagcag	tttAGCcggtatcatcgtctcagaaag	DnaB
K224A	agaGCTgcgatgacccagcag	cgcAGCtctcggtatcatcgtctcag	DnaB
M226A	gcgGCTacccagcaggtgcg	ggtAGCcgcttttctcggtatcatcg	DnaB
T227A	gatgGCTcagcaggtgcggg	ctgAGCcatcgcttttctcggtatc	DnaB
Q228A	accGCTcaggtgcgggacacaatc	ctgAGCggtcatcgcttttctcgg	DnaB
Q229A	cagGCTgtgcgggacacaatcaaaaag	cacAGCctgggtcatcgcttttctc	DnaB
V230A	cagGCTcgggacacaatcaaaaagc	ccgAGCctgctgggtcatcgcttttc	DnaB
R231A	gtgGCTgacacaatcaaaaagctttcttatc	tgtcAGCcacctgctgggtcatc	DnaB
D232A	cggGCTacaatcaaaaagctttcttatctg	ttgtAGCccgcacctgctgg	DnaB
T233A	gacGCTatcaaaaagctttcttatctgtacg	tgatAGCgtcccgcacctgc	DnaB
I234A	cacaGCTaaaaagctttcttatctgtacgg	tttttAGCtgtgtcccgcacctg	DnaB
K235A	aatcGCTaagctttcttatctgtacgg	gcttAGCgattgtgtcccgcacc	DnaB
K236A	caaaGCTctttcttatctgtacggaattgac	gaaagAGCtttgattgtgtcccgcac	DnaB
L237A	aaaagGCTtcttatctgtacggaattgacc	taagaAGCctttttgattgtgtcccgcac	DnaB
S238A	gcttGCTtatctgtacggaattgaccc	agataAGCaagctttttgattgtgtccc	DnaB
Y239A	ttctGCTctgtacggaattgaccctttg	acagAGCagaaagctttttgattgtgtcc	DnaB
L240A	cttatGCTtacggaattgaccctttgc	cgtaAGCataagaaagctttttgattgtgtcc	DnaB
Y241A	ctgGCTggaattgaccctttgcaaatg	tccAGCcagataagaaagctttttgattgtg	DnaB
G242A	tgtacGCTattgaccctttgcaaatgc	caatAGCgtacagataagaaagctttttgattg	DnaB
I243A	ggaGCTgaccctttgcaaatgcaaaatg	gtcAGCtccgtacagataagaaagc	DnaB
D244A	aattGCTcctttgcaaatgcaaaatgttg	aaaggAGCaattccgtacagataagaaagc	DnaB
P245A	tgacGCTttgcaaatgcaaaatgttgtg	caaAGCgtcaattccgtacagataagaaag	DnaB
L246A	cctGCTcaaatgcaaaatgttgtgatgag	tttgAGCagggtcaattccgtacag	DnaB
Q247A	tttgGCTatgcaaaatgttgtgatgagc	gcatAGCcaaagggtcaattccgtacag	DnaB
M248A	gcaaGCTcaaaatgttgtgatgagcgc	tttgAGCttgcaaagggtcaattccg	DnaB
Q249A	aaatgGCTaatgttgtgatgagcgcaattg	acattAGCcatttgcaaagggtcaattcc	DnaB
N250A	caaGCTgttgtgatgagcgcaattg	caacAGCttgcatttgcaaagggtc	DnaB
V251A	aaatGCTgtgatgagcgcaattgatgag	atcacAGCattttgcatttgcaaagggtc	DnaB
V252A	atgttGCTatgagcgcaattgatgagc	tcatAGCaacattttgcatttgcaaagg	DnaB
M253A	gtgGCTagcgcaattgatgagcgtg	gctAGCcacaacattttgcatttgc	DnaB
S254A	atgGCTgcaattgatgagcgtgacg	tgcAGCcatcacaacattttgcatttgc	DnaB
I256A	gcaGCTgatgagcgtgacgtcattac	atcAGCtgcgctcatcacaacattttg	DnaB
D257A	aattGCTgagcgtgacgtcattacgac	gctcAGCaattgcgctcatcacaac	DnaB
E258A	tgatGCTcgtgacgtcattacgacgg	acgAGCatcaattgcgctcatcacaac	DnaB
R259A	tgagGCTgacgtcattacgacggagg	gtcAGCctcatcaattgcgctcatcac	DnaB
D260A	cgtGCTgtcattacgacggaggcattaag	gacAGCacgctcatcaattgcgctc	DnaB
V261A	tgacGCTattacgacggaggcattaag	gtaatAGCgtcacgctcatcaattgcg	DnaB
I262A	gtcGCTacgacggaggcattaagaaaag	tcgtAGCgacgtcacgctcatcaattg	DnaB
T263A	cattGCTacggaggcattaagaaaagc	ccgtAGCaatgacgtcacgctcatc	DnaB
T264A	tacgGCTgaggcattaagaaaagcggc	ctcAGCcgtaatgacgtcacgctcatc	DnaB
E265A	acgGCTgcattaagaaaagcggcgag	tgcAGCcgtcgtaatgacgtcacg	DnaB
L267A	ggcaGCTagaaaagcggcgagc	tctAGCtgcctccgtcgtaatgac	DnaB
R268A	cattaGCTaaagcggcgagcg	gctttAGCtaatgcctccgtcgtaatg	DnaB
K269A	agaGCTgcggcgagcgac	cgcAGCtcttaatgcctccgtcgtaatg	DnaB
S272A	gcgGCTgactggtatcaaattgaaagaaacg	gtcAGCcgccgcttttcttaatgcc	DnaB
D273A	agcGCTtggtatcaaattgaaagaaacgg	ccaAGCgctcgccgcttttcttaatg	DnaB
W274A	cgacGCTtatcaaattgaaagaaacggacag	gataAGCgtcgctcgccgc	DnaB
Y275A	tggGCTcaaattgaaagaaacggacagc	tttgAGCccagtcgctcgcc	DnaB
Q276A	ggtatGCTattgaaagaaacggacagc	tcaatAGCataccagtcgctcgcc	DnaB
I277A	tcaaGCTgaaagaaacggacagctgc	ctttcAGCttgataccagtcgctcgc	DnaB
E278A	aaattGCTagaaacggacagctgcc	tttctAGCaatttgataccagtcgctcg	DnaB
R279A	ttgaaGCTaacggacagctgccc	cgttAGCttcaatttgataccagtcgc	DnaB
N280A	aagaGCTggacagctgcccgatttg	tccAGCtctttcaatttgataccagtcg	DnaB
G281A	aaacGCTcagctgcccgatttggtg	ctgAGCgtttctttcaatttgataccagtcg	DnaB
Q282A	ggaGCTctgcccgatttggtgg	cagAGCtccgtttctttcaatttgatacc	DnaB
L283A	cagGCTcccgatttggtggaaaaaac	gggAGCctgtccgtttctttcaatttg	DnaB
P284A	ctgGCTgatttggtggaaaaaacacagc	aatcAGCcagctgtccgtttctttc	DnaB
D285A	cccGCTttggtggaaaaaacacagcc	caaAGCgggcagctgtccgtttc	DnaB
L286A	gatGCTgtggaaaaaacacagccgg	ccacAGCatcgggcagctgtcc	DnaB
V287A	tttgGCTgaaaaaacacagccggtgc	ttttcAGCcaaatcgggcagctgtc	DnaB
E288A	ggtgGCTaaaacacagccggtgcatc	ttttAGCcaccaaatcgggcagc	DnaB
K289A	ggaaGCTacacagccggtgcatc	gtgtAGCttccaccaaatcgggcag	DnaB
T290A	aaaaGCTcagccggtgcatctg	gctgAGCtttttccaccaaatcgggcag	DnaB
Q291A	acaGCTccggtgcatctgcgtg	cggAGCtgttttttccaccaaatcgg	DnaB
P292A	cagGCTgtgcatctgcgtgaagg	cacAGCctgtgttttttccaccaaatcg	DnaB
V293A	ccgGCTcatctgcgtgaaggcgaac	atgAGCcggctgtgttttttccacc	DnaB
H294A	gtgGCTctgcgtgaaggcgaacaac	cagAGCcaccggctgtgttttttcc	DnaB
L295A	catGCTcgtgaaggcgaacaacc	cacgAGCatgcaccggctgtg	DnaB
R296A	tctgGCTgaaggcgaacaaccgg	ttcAGCcagatgcaccggctgtg	DnaB
E297A	cgtGCTggcgaacaaccggc	gccAGCacgcagatgcaccg	DnaB
G298A	tgaaGCTgaacaaccggcagaagagg	gttcAGCttcacgcagatgcacc	DnaB
E299A	ggcGCTcaaccggcagaagaggattc	ttgAGCgccttcacgcagatgcac	DnaB
Q300A	gaaGCTccggcagaagaggattctc	cggAGCttcgccttcacgcagatg	DnaB
P301A	caaGCTgcagaagaggattctctgg	ctgcAGCttgttcgccttcacgcag	DnaB
E303A	gcaGCTgaggattctctggatgggaag	ctcAGCtgccggttgttcgc	DnaB
E304A	agaaGCTgattctctggatgggaagc	gaatcAGCttctgccggttgttcg	DnaB
D305A	agagGCTtctctggatgggaagctg	gagaAGCctcttctgccggttgttc	DnaB
S306A	gatGCTctggatgggaagctgattg	ccagAGCatcctcttctgccggttg	DnaB
L307A	ttctGCTgatgggaagctgattgcattg	catcAGCagaatcctcttctgccgg	DnaB
D308A	ctgGCTgggaagctgattgcattgc	cccAGCcagagaatcctcttctgccg	DnaB
G309A	ggatGCTaagctgattgcattgctggag	gcttAGCatccagagaatcctcttctg	DnaB
K310A	gggGCTctgattgcattgctggagg	cagAGCcccatccagagaatcctcttc	DnaB
L311A	gaagGCTattgcattgctggaggc	gcaatAGCcttcccatccagagaatcctc	DnaB
I312A	ctgGCTgcattgctggaggcg	tgcAGCcagcttcccatccagagaatc	DnaB
L314A	gcaGCTctggaggcgatttcccc	cagAGCtgcaatcagcttcccatc	DnaB
L315A	attgGCTgaggcgatttccccgaag	ctcAGCcaatgcaatcagcttcccatc	DnaB
E316A	ctgGCTgcgatttccccgaagaag	cgcAGCcagcaatgcaatcagcttcc	DnaB
I318A	gcgGCTtccccgaagaagcttctg	ggaAGCcgcctccagcaatgc	DnaB
S319A	attGCTccgaagaagcttctgcag	tcggAGCaatcgcctccagcaatg	DnaB
P320A	ttccGCTaagaagcttctgcaggacattg	tcttAGCggaaatcgcctccagcaatg	DnaB
K321A	ccgGCTaagcttctgcaggacattg	cttAGCcggggaaatcgcctc	DnaB
K322A	gaagGCTcttctgcaggacattgctg	gaagAGCcttcggggaaatcgcctc	DnaB
L323A	aagGCTctgcaggacattgctgac	cagAGCcttcttcggggaaatcgc	DnaB
L324A	cttGCTcaggacattgctgacggaac	cctgAGCaagcttcttcggggaaatcg	DnaB
Q325A	tctgGCTgacattgctgacggaacagag	gtcAGCcagaagcttcttcggggaaatc	DnaB
D326A	gcagGCTattgctgacggaacagagc	caatAGCctgcagaagcttcttcgg	DnaB
I327A	gacGCTgctgacggaacagagcc	agcAGCgtcctgcagaagcttcttc	DnaB
D329A	gctGCTggaacagagccgtcaaaag	tccAGCagcaatgtcctgcagaag	DnaB
G330A	tgacGCTacagagccgtcaaaagctg	tgtAGCgtcagcaatgtcctgcagaag	DnaB
T331A	ggaGCTgagccgtcaaaagctgatc	ctcAGCtccgtcagcaatgtcctg	DnaB
E332A	acaGCTccgtcaaaagctgatctgaag	cggAGCtgttccgtcagcaatgtcc	DnaB
P333A	agagGCTtcaaaagctgatctgaagatc	ttgaAGCctctgttccgtcagcaatgtc	DnaB
S334A	ccgGCTaaagctgatctgaagatcatag	ctttAGCcggctctgttccgtcag	DnaB
K335A	tcaGCTgctgatctgaagatcatagaag	agcAGCtgacggctctgttccg	DnaB
D337A	gctGCTctgaagatcatagaagaaattatg	tcagAGCagcttttgacggctctgttc	DnaB
L338A	ctgatGCTaagatcatagaagaaattatgttcg	atcttAGCatcagcttttgacggctctg	DnaB
K339A	tctgGCTatcatagaagaaattatgttcgaac	atgatAGCcagatcagcttttgacggctc	DnaB
I340A	gaagGCTatagaagaaattatgttcgaacag	tctatAGCcttcagatcagcttttgacg	DnaB
I341A	gatcGCTgaagaaattatgttcgaacagaagc	cttcAGCgatcttcagatcagcttttgac	DnaB
E342A	tcataGCTgaaattatgttcgaacagaagctc	atttcAGCtatgatcttcagatcagcttttg	DnaB
E343A	atagaaGCTattatgttcgaacagaagctcg	ataatAGCttctatgatcttcagatcagc	DnaB
I344A	aagaaGCTatgttcgaacagaagctcgag	aacatAGCttcttctatgatcttcagatcagc	DnaB
M345A	aaattGCTttcgaacagaagctcgagc	cgaaAGCaatttcttctatgatcttcagatcag	DnaB
F346A	ttatgGCTgaacagaagctcgagccag	gttcAGCcataatttcttctatgatcttcag	DnaB
E347A	gttcGCTcagaagctcgagccagg	ctgAGCgaacataatttcttctatgatcttc	DnaB
Q348A	cgaaGCTaagctcgagccaggc	gcttAGCttcgaacataatttcttctatgatc	DnaB
K349A	acagGCTctcgagccaggcgtc	gagAGCctgttcgaacataatttcttctatg	DnaB
L350A	gaagGCTgagccaggcgtcacaaatg	ctcAGCcttctgttcgaacataatttcttc	DnaB
E351A	ctcGCTccaggcgtcacaaatgtg	tggAGCgagcttctgttcgaacataatttc	DnaB
P352A	gagGCTggcgtcacaaatgtg	gccAGCctcgagcttctgttcgaac	DnaB
G353A	ccaGCTgtcacaaatgtgttaatttattatg	tgacAGCtggctcgagcttctgttc	DnaB
V354A	ggcGCTacaaatgtgttaatttattatgtc	tgtAGCgcctggctcgagcttc	DnaB
T355A	cgtcGCTaatgtgttaatttattatgtcatgc	cattAGCgacgcctggctcgag	DnaB
N356A	acaGCTgtgttaatttattatgtcatgctg	acacAGCtgtgacgcctggctc	DnaB
V357A	caaatGCTttaatttattatgtcatgctgaaaac	attaaAGCatttgtgacgcctggctc	DnaB
L358A	atgtgGCTatttattatgtcatgctgaaaaccg	taaatAGCcacatttgtgacgcctgg	DnaB
I359A	gtgttaGCTtattatgtcatgctgaaaaccg	taataAGCtaacacatttgtgacgcctg	DnaB
Y360A	taattGCTtatgtcatgctgaaaaccg	acataAGCaattaacacatttgtgacgcc	DnaB
Y361A	tttatGCTgtcatgctgaaaaccgacatg	atgacAGCataaattaacacatttgtgacgcc	DnaB
V362A	attatGCTatgctgaaaaccgacatgaag	agcatAGCataataaattaacacatttgtgacg	DnaB
M363A	tgtcGCTctgaaaaccgacatgaagc	cagAGCgacataataaattaacacatttgtg	DnaB
L364A	tcatgGCTaaaaccgacatgaagctgtc	ttttAGCcatgacataataaattaacacatttg	DnaB
K365A	ctgGCTaccgacatgaagctgtcg	ggtAGCcagcatgacataataaattaacac	DnaB
T366A	gaaaGCTgacatgaagctgtcgaaaaac	tgtcAGCtttcagcatgacataataaattaac	DnaB
D367A	aaccGCTatgaagctgtcgaaaaactatatc	tcatAGCggttttcagcatgacataataaattaac	DnaB
M368A	gacGCTaagctgtcgaaaaactatatcc	gcttAGCgtcggttttcagcatgac	DnaB
K369A	atgGCTctgtcgaaaaactatatccaaaaaatc	acagAGCcatgtcggttttcagcatg	DnaB
L370A	aagGCTtcgaaaaactatatccaaaaaatcg	tcgaAGCcttcatgtcggttttcagc	DnaB
S371A	gctgGCTaaaaactatatccaaaaaatcgcttc	ttttAGCcagcttcatgtcggttttcag	DnaB
K372A	tcgGCTaactatatccaaaaaatcgcttcg	agttAGCcgacagcttcatgtcggttttc	DnaB
N373A	cgaaaGCTtatatccaaaaaatcgcttcgc	atataAGCtttcgacagcttcatgtcgg	DnaB
Y374A	aaacGCTatccaaaaaatcgcttcgc	ggatAGCgtttttcgacagcttcatgtc	DnaB
I375A	actatGCTcaaaaaatcgcttcgcattg	ttttgAGCatagtttttcgacagcttcatg	DnaB
Q376A	atatcGCTaaaatcgcttcgcattggg	attttAGCgatatagtttttcgacagcttcatg	DnaB
K377A	ccaaGCTatcgcttcgcattggg	cgatAGCttggatatagtttttcgacagc	DnaB
I378A	aaaaaGCTgcttcgcattgggcac	aagcAGCtttttggatatagtttttcgacagc	DnaB
S380A	gctGCTcattgggcacgcaaaaagg	atgAGCagcgattttttggatatagtttttc	DnaB
H381A	tcgGCTtgggcacgcaaaaaggtg	ccaAGCcgaagcgattttttggatatag	DnaB
W382A	catGCTgcacgcaaaaaggtgaaaac	gtgcAGCatgcgaagcgattttttgg	DnaB
R384A	ggcaGCTaaaaaggtgaaaacggtcag	ttttAGCtgcccaatgcgaagc	DnaB
K385A	cgcGCTaaggtgaaaacggtcaggg	cttAGCgcgtgcccaatgcg	DnaB
K386A	caaaGCTgtgaaaacggtcagggaag	tcacAGCtttgcgtgcccaatgc	DnaB
V387A	aaaagGCTaaaacggtcagggaagc	gttttAGCctttttgcgtgcccaatg	DnaB
K388A	gtgGCTacggtcagggaagcg	cgtAGCcacctttttgcgtgccc	DnaB
T389A	gaaaGCTgtcagggaagcgatgaag	tgacAGCtttcacctttttgcgtgcc	DnaB
V390A	aacgGCTagggaagcgatgaagctc	cctAGCcgttttcacctttttgcgtg	DnaB
R391A	gtcGCTgaagcgatgaagctcgcaatag	cttcAGCgaccgttttcacctttttgc	DnaB
E392A	aggGCTgcgatgaagctcgcaatag	cgcAGCcctgaccgttttcacctttttg	DnaB
M394A	gcgGCTaagctcgcaatagaagaaaac	cttAGCcgcttccctgaccgttttc	DnaB
K395A	atgGCTctcgcaatagaagaaaaccg	cgagAGCcatcgcttccctgaccg	DnaB
L396A	aagGCTgcaatagaagaaaaccgccag	ttgcAGCcttcatcgcttccctgacc	DnaB
I398A	gcaGCTgaagaaaaccgccagtatc	cttcAGCtgcgagcttcatcgcttc	DnaB
E399A	caataGCTgaaaaccgccagtatcttg	ttttcAGCtattgcgagcttcatcgcttc	DnaB
E400A	agaaGCTaaccgccagtatcttgaatg	ggttAGCttctattgcgagcttcatcg	DnaB
N401A	gaaGCTcgccagtatcttgaatggg	gcgAGCttcttctattgcgagcttc	DnaB
R402A	aaacGCTcagtatcttgaatgggctgag	ctgAGCgttttcttctattgcgagcttc	DnaB
Q403A	cgcGCTtatcttgaatgggctgaggg	ataAGCgcggttttcttctattgcgag	DnaB
Y404A	cagGCTcttgaatgggctgagggaaaaac	caagAGCctggcggttttcttctattg	DnaB
L405A	gtatGCTgaatgggctgagggaaaaac	cattcAGCatactggcggttttcttc	DnaB
E406A	cttGCTtgggctgagggaaaaacaaag	cccaAGCaagatactggcggttttcttc	DnaB
W407A	tgaaGCTgctgagggaaaaacaaagtc	agcAGCttcaagatactggcggttttc	DnaB
E409A	gctGCTggaaaaacaaagtcttcgaaacg	tccAGCagcccattcaagatactggc	DnaB
G410A	tgagGCTaaaacaaagtcttcgaaacgaaac	gttttAGCctcagcccattcaagatac	DnaB
K411A	ggaGCTacaaagtcttcgaaacgaaac	ttgtAGCtccctcagcccattcaag	DnaB
T412A	gaaaaGCTaagtcttcgaaacgaaacc	gacttAGCttttccctcagcccattcaag	DnaB
K413A	aacaGCTtcttcgaaacgaaaccaaaaag	gaagaAGCtgtttttccctcagcccattc	DnaB
S414A	aagGCTtcgaaacgaaaccaaaaagtg	tcgaAGCctttgtttttccctcagccc	DnaB
S415A	agtctGCTaaacgaaaccaaaaagtgattcg	gtttAGCagactttgtttttccctcagc	DnaB
K416A	tcgGCTcgaaaccaaaaagtgattcgtg	tcgAGCcgaagactttgtttttccctc	DnaB
R417A	gaaaGCTaaccaaaaagtgattcgtgaag	tggttAGCtttcgaagactttgtttttccc	DnaB
N418A	cgaGCTcaaaaagtgattcgtgaagaaaag	tttgAGCtcgtttcgaagactttgtttttc	DnaB
Q419A	aaacGCTaaagtgattcgtgaagaaaagc	actttAGCgtttcgtttcgaagactttg	DnaB
K420A	caaGCTgtgattcgtgaagaaaagcttc	tcacAGCttggtttcgtttcgaagac	DnaB
V421A	aaaaaGCTattcgtgaagaaaagcttcc	cgaatAGCtttttggtttcgtttcgaag	DnaB
I422A	gtgGCTcgtgaagaaaagcttcctg	acgAGCcactttttggtttcgtttcg	DnaB
R423A	tgattGCTgaagaaaagcttcctgattgg	cttcAGCaatcactttttggtttcgtttcg	DnaB
E424A	cgtGCTgaaaagcttcctgattggatg	tttcAGCacgaatcactttttggtttcg	DnaB
E425A	tgaaGCTaagcttcctgattggatgac	gcttAGCttcacgaatcactttttggtttc	DnaB
K426A	aagaaGCTcttcctgattggatgacag	gaagAGCttcttcacgaatcactttttgg	DnaB
L427A	aaagGCTcctgattggatgacagaaaag	aggAGCcttttcttcacgaatcactttttg	DnaB
P428A	gcttGCTgattggatgacagaaaaggaaac	aatcAGCaagcttttcttcacgaatcac	DnaB
D429A	cctGCTtggatgacagaaaaggaaacag	tccaAGCaggaagcttttcttcacgaatc	DnaB
W430A	ctgatGCTatgacagaaaaggaaacagc	tcatAGCatcaggaagcttttcttcacg	DnaB
M431A	ttggGCTacagaaaaggaaacagcgtc	tgtAGCccaatcaggaagcttttcttc	DnaB
T432A	gatgGCTgaaaaggaaacagcgtccg	tttcAGCcatccaatcaggaagcttttc	DnaB
E433A	gacaGCTaaggaaacagcgtccgattc	ccttAGCtgtcatccaatcaggaagc	DnaB
K434A	cagaaGCTgaaacagcgtccgattcag	tttcAGCttctgtcatccaatcaggaag	DnaB
E435A	aaaagGCTacagcgtccgattcagaatc	ctgtAGCcttttctgtcatccaatcagg	DnaB
T436A	gaaGCTgcgtccgattcagaatcc	cgcAGCttccttttctgtcatccaatc	DnaB
S438A	gcgGCTgattcagaatccggacagcag	atcAGCcgctgtttccttttctgtc	DnaB
D439A	tccGCTtcagaatccggacagcagaag	ctgaAGCggacgctgtttccttttctg	DnaB
S440A	cgatGCTgaatccggacagcagaag	attcAGCatcggacgctgtttccttttc	DnaB
E441A	ttcaGCTtccggacagcagaagc	ggaAGCtgaatcggacgctgtttcc	DnaB
S442A	agaaGCTggacagcagaagctgcatc	tccAGCttctgaatcggacgctgtttc	DnaB
G443A	atccGCTcagcagaagctgcatcc	ctgAGCggattctgaatcggacgctg	DnaB
Q444A	ggaGCTcagaagctgcatccgcag	ctgAGCtccggattctgaatcggac	DnaB
Q445A	acagGCTaagctgcatccgcag	cttAGCctgtccggattctgaatcgg	DnaB
K446A	cagGCTctgcatccgcaggatttg	cagAGCctgctgtccggattctgaatc	DnaB
L447A	gaagGCTcatccgcaggatttggaag	gatgAGCcttctgctgtccggattctg	DnaB
H448A	ctgGCTccgcaggatttggaagaacag	cggAGCcagcttctgctgtccg	DnaB
P449A	catGCTcaggatttggaagaacagaag	cctgAGCatgcagcttctgctgtc	DnaB
Q450A	ccgGCTgatttggaagaacagaagaaaaag	atcAGCcggatgcagcttctgc	DnaB
D451A	cagGCTttggaagaacagaagaaaaagatg	ccaaAGCctgcggatgcagcttc	DnaB
L452A	ggatGCTgaagaacagaagaaaaagatgatgg	cttcAGCatcctgcggatgcag	DnaB
E453A	tttgGCTgaacagaagaaaaagatgatggaag	gttcAGCcaaatcctgcggatgcag	DnaB
E454A	gaaGCTcagaagaaaaagatgatggaag	tctgAGCttccaaatcctgcggatg	DnaB
Q455A	aagaaGCTaagaaaaagatgatggaagaaatgc	ttcttAGCttcttccaaatcctgcggatg	DnaB
K456A	acagGCTaaaaagatgatggaagaaatgc	tttttAGCctgttcttccaaatcctgcg	DnaB
K457A	gaagGCTaagatgatggaagaaatgcaaaaac	atcttAGCcttctgttcttccaaatcctg	DnaB
K458A	agaaaGCTatgatggaagaaatgcaaaaac	atcatAGCtttcttctgttcttccaaatcc	DnaB
M459A	aaaagGCTatggaagaaatgcaaaaactg	ccatAGCctttttcttctgttcttccaaatcc	DnaB
M460A	gatgGCTgaagaaatgcaaaaactgaaaaaatac	cttcAGCcatctttttcttctgttcttcc	DnaB
E461A	gatgGCTgaaatgcaaaaactgaaaaaatactc	atttcAGCcatcatctttttcttctgttcttcc	DnaB
E462A	ggaaGCTatgcaaaaactgaaaaaatactctg	gcatAGCttccatcatctttttcttctgttc	DnaB
M463A	agaaGCTcaaaaactgaaaaaatactctgcc	ttttgAGCttcttccatcatctttttcttctg	DnaB
Q464A	aaatgGCTaaactgaaaaaatactctgcctattaaag	agtttAGCcatttcttccatcatctttttcttc	DnaB
K465A	caaGCTctgaaaaaatactctgcctattaaag	tcagAGCttgcatttcttccatcatctttttc	DnaB
L466A	caaaaaGCTaaaaaatactctgcctattaaagac	tttttAGCtttttgcatttcttccatcatc	DnaB
K467A	aactgGCTaaatactctgcctattaaagacagag	tatttAGCcagtttttgcatttcttccatc	DnaB
K468A	gaaaGCTtactctgcctattaaagacagag	gagtaAGCtttcagtttttgcatttcttcc	DnaB
Y469A	aaaaaGCTtctgcctattaaagacagagatg	cagaAGCttttttcagtttttgcatttcttcc	DnaB
S470A	tacGCTgcctattaaagacagagatgcg	ggcAGCgtattttttcagtttttgcatttc	DnaB
Y472A	tgccGCTtaaagacagagatgcggggtg	ttaAGCggcagagtattttttcagtttttg	DnaB
L19A	aaagGCTagcaaaccgagttttgagac	tgctAGCctttttttcgatttgagcaagg	DnaA
S20A	agttgGCTaaaccgagttttgagacttg	gtttAGCcaactttttttcgatttgagcaag	DnaA
S23A	accgGCTtttgagacttggatgaagtc	aaaAGCcggtttgctcaactttttttc	DnaA
F24A	gagtGCTgagacttggatgaagtcaacc	ctcAGCactcggtttgctcaactttttttc	DnaA
E25A	ttttGCTacttggatgaagtcaaccaaag	caagtAGCaaaactcggtttgctcaac	DnaA
Y58A	agaGCTttgcatctgattgcagatac	gcaaAGCtctggactccagccagtc	DnaA
F131A	acgGCTcagcaagttgatatcagtgac	ctgAGCcgtcgctccaagaagatcc	DnaI
V134A	gcaaGCTgatatcagtgacccaagcag	atatcAGCttgctggaacgtcgctc	DnaI
F145A	atgGCTcagcatgttacagacttcc	ctgAGCcatcgcgagtctgcttg	DnaI
L152A	acttcGCTaaaagctataatgagacggg	ttttAGCgaagtctgtaacatgctgaaac	DnaI

## Sheet: Table S3. Plasmids
Table S3. Plasmids used in this study (for B2H plasmid see Table S4)
Plasmid	Key features	Parent plasmid	Primers used for construction	method cloning	Reference
pAG-DnaB D3A	pBR322 ori, amp, nrdR-kan-PSNPdnaBD3A-dnaI-ytxB	pCW53	see Table S2	quick change in dnaB	This study
pAG-DnaB Y4A	pBR322 ori, amp, nrdR-kan-PSNPdnaBY4A-dnaI-ytxB	pCW53	see Table S2	quick change in dnaB	This study
pAG-DnaB W5A	pBR322 ori, amp, nrdR-kan-PSNPdnaBW5A-dnaI-ytxB	pCW53	see Table S2	quick change in dnaB	This study
pAG-DnaB K6A	pBR322 ori, amp, nrdR-kan-PSNPdnaBK6A-dnaI-ytxB	pCW53	see Table S2	quick change in dnaB	This study
pAG-DnaB D7A	pBR322 ori, amp, nrdR-kan-PSNPdnaBD7A-dnaI-ytxB	pCW53	see Table S2	quick change in dnaB	This study
pAG-DnaB V8A	pBR322 ori, amp, nrdR-kan-PSNPdnaBV8A-dnaI-ytxB	pCW53	see Table S2	quick change in dnaB	This study
pAG-DnaB L9A	pBR322 ori, amp, nrdR-kan-PSNPdnaBL9A-dnaI-ytxB	pCW53	see Table S2	quick change in dnaB	This study
pAG-DnaB P10A	pBR322 ori, amp, nrdR-kan-PSNPdnaBP10A-dnaI-ytxB	pCW53	see Table S2	quick change in dnaB	This study
pAG-DnaB V11A	pBR322 ori, amp, nrdR-kan-PSNPdnaBV11A-dnaI-ytxB	pCW53	see Table S2	quick change in dnaB	This study
pAG-DnaB D12A	pBR322 ori, amp, nrdR-kan-PSNPdnaBD12A-dnaI-ytxB	pCW53	see Table S2	quick change in dnaB	This study
pAG-DnaB P13A	pBR322 ori, amp, nrdR-kan-PSNPdnaBP13A-dnaI-ytxB	pCW53	see Table S2	quick change in dnaB	This study
pAG-DnaB Y14A	pBR322 ori, amp, nrdR-kan-PSNPdnaBY14A-dnaI-ytxB	pCW53	see Table S2	quick change in dnaB	This study
pAG-DnaB V15A	pBR322 ori, amp, nrdR-kan-PSNPdnaBV15A-dnaI-ytxB	pCW53	see Table S2	quick change in dnaB	This study
pAG-DnaB V16A	pBR322 ori, amp, nrdR-kan-PSNPdnaBV16A-dnaI-ytxB	pCW53	see Table S2	quick change in dnaB	This study
pAG-DnaB K17A	pBR322 ori, amp, nrdR-kan-PSNPdnaBK17A-dnaI-ytxB	pCW53	see Table S2	quick change in dnaB	This study
pAG-DnaB S18A	pBR322 ori, amp, nrdR-kan-PSNPdnaBS18A-dnaI-ytxB	pCW53	see Table S2	quick change in dnaB	This study
pAG-DnaB R19A	pBR322 ori, amp, nrdR-kan-PSNPdnaBR19A-dnaI-ytxB	pCW53	see Table S2	quick change in dnaB	This study
pAG-DnaB S20A	pBR322 ori, amp, nrdR-kan-PSNPdnaBS20A-dnaI-ytxB	pCW53	see Table S2	quick change in dnaB	This study
pAG-DnaB M21A	pBR322 ori, amp, nrdR-kan-PSNPdnaBM21A-dnaI-ytxB	pCW53	see Table S2	quick change in dnaB	This study
pAG-DnaB L22A	pBR322 ori, amp, nrdR-kan-PSNPdnaBL22A-dnaI-ytxB	pCW53	see Table S2	quick change in dnaB	This study
pAG-DnaB Q23A	pBR322 ori, amp, nrdR-kan-PSNPdnaBQ23A-dnaI-ytxB	pCW53	see Table S2	quick change in dnaB	This study
pAG-DnaB D24A	pBR322 ori, amp, nrdR-kan-PSNPdnaBD24A-dnaI-ytxB	pCW53	see Table S2	quick change in dnaB	This study
pAG-DnaB I25A	pBR322 ori, amp, nrdR-kan-PSNPdnaBI25A-dnaI-ytxB	pCW53	see Table S2	quick change in dnaB	This study
pAG-DnaB D26A	pBR322 ori, amp, nrdR-kan-PSNPdnaBD26A-dnaI-ytxB	pCW53	see Table S2	quick change in dnaB	This study
pAG-DnaB R27A	pBR322 ori, amp, nrdR-kan-PSNPdnaBR27A-dnaI-ytxB	pCW53	see Table S2	quick change in dnaB	This study
pAG-DnaB Q28A	pBR322 ori, amp, nrdR-kan-PSNPdnaBQ28A-dnaI-ytxB	pCW53	see Table S2	quick change in dnaB	This study
pAG-DnaB I29A	pBR322 ori, amp, nrdR-kan-PSNPdnaBI29A-dnaI-ytxB	pCW53	see Table S2	quick change in dnaB	This study
pAG-DnaB I30A	pBR322 ori, amp, nrdR-kan-PSNPdnaBI30A-dnaI-ytxB	pCW53	see Table S2	quick change in dnaB	This study
pAG-DnaB T31A	pBR322 ori, amp, nrdR-kan-PSNPdnaBT31A-dnaI-ytxB	pCW53	see Table S2	quick change in dnaB	This study
pAG-DnaB Q32A	pBR322 ori, amp, nrdR-kan-PSNPdnaBQ32A-dnaI-ytxB	pCW53	see Table S2	quick change in dnaB	This study
pAG-DnaB L33A	pBR322 ori, amp, nrdR-kan-PSNPdnaBL33A-dnaI-ytxB	pCW53	see Table S2	quick change in dnaB	This study
pAG-DnaB Y34A	pBR322 ori, amp, nrdR-kan-PSNPdnaBY34A-dnaI-ytxB	pCW53	see Table S2	quick change in dnaB	This study
pAG-DnaB Q35A	pBR322 ori, amp, nrdR-kan-PSNPdnaBQ35A-dnaI-ytxB	pCW53	see Table S2	quick change in dnaB	This study
pAG-DnaB P36A	pBR322 ori, amp, nrdR-kan-PSNPdnaBP36A-dnaI-ytxB	pCW53	see Table S2	quick change in dnaB	This study
pAG-DnaB L37A	pBR322 ori, amp, nrdR-kan-PSNPdnaBL37A-dnaI-ytxB	pCW53	see Table S2	quick change in dnaB	This study
pAG-DnaB I38A	pBR322 ori, amp, nrdR-kan-PSNPdnaBI38A-dnaI-ytxB	pCW53	see Table S2	quick change in dnaB	This study
pAG-DnaB G39A	pBR322 ori, amp, nrdR-kan-PSNPdnaBG39A-dnaI-ytxB	pCW53	see Table S2	quick change in dnaB	This study
pAG-DnaB P40A	pBR322 ori, amp, nrdR-kan-PSNPdnaBP40A-dnaI-ytxB	pCW53	see Table S2	quick change in dnaB	This study
pAG-DnaB V41A	pBR322 ori, amp, nrdR-kan-PSNPdnaBV41A-dnaI-ytxB	pCW53	see Table S2	quick change in dnaB	This study
pAG-DnaB F43A	pBR322 ori, amp, nrdR-kan-PSNPdnaBF43A-dnaI-ytxB	pCW53	see Table S2	quick change in dnaB	This study
pAG-DnaB S44A	pBR322 ori, amp, nrdR-kan-PSNPdnaBS44A-dnaI-ytxB	pCW53	see Table S2	quick change in dnaB	This study
pAG-DnaB L45A	pBR322 ori, amp, nrdR-kan-PSNPdnaBL45A-dnaI-ytxB	pCW53	see Table S2	quick change in dnaB	This study
pAG-DnaB Y46A	pBR322 ori, amp, nrdR-kan-PSNPdnaBY46A-dnaI-ytxB	pCW53	see Table S2	quick change in dnaB	This study
pAG-DnaB M47A	pBR322 ori, amp, nrdR-kan-PSNPdnaBM47A-dnaI-ytxB	pCW53	see Table S2	quick change in dnaB	This study
pAG-DnaB T48A	pBR322 ori, amp, nrdR-kan-PSNPdnaBT48A-dnaI-ytxB	pCW53	see Table S2	quick change in dnaB	This study
pAG-DnaB L49A	pBR322 ori, amp, nrdR-kan-PSNPdnaBL49A-dnaI-ytxB	pCW53	see Table S2	quick change in dnaB	This study
pAG-DnaB W50A	pBR322 ori, amp, nrdR-kan-PSNPdnaBW50A-dnaI-ytxB	pCW53	see Table S2	quick change in dnaB	This study
pAG-DnaB G51A	pBR322 ori, amp, nrdR-kan-PSNPdnaBG51A-dnaI-ytxB	pCW53	see Table S2	quick change in dnaB	This study
pAG-DnaB E52A	pBR322 ori, amp, nrdR-kan-PSNPdnaBE52A-dnaI-ytxB	pCW53	see Table S2	quick change in dnaB	This study
pAG-DnaB L53A	pBR322 ori, amp, nrdR-kan-PSNPdnaBL53A-dnaI-ytxB	pCW53	see Table S2	quick change in dnaB	This study
pAG-DnaB E54A	pBR322 ori, amp, nrdR-kan-PSNPdnaBE54A-dnaI-ytxB	pCW53	see Table S2	quick change in dnaB	This study
pAG-DnaB Q55A	pBR322 ori, amp, nrdR-kan-PSNPdnaBQ55A-dnaI-ytxB	pCW53	see Table S2	quick change in dnaB	This study
pAG-DnaB N56A	pBR322 ori, amp, nrdR-kan-PSNPdnaBN56A-dnaI-ytxB	pCW53	see Table S2	quick change in dnaB	This study
pAG-DnaB R57A	pBR322 ori, amp, nrdR-kan-PSNPdnaBR57A-dnaI-ytxB	pCW53	see Table S2	quick change in dnaB	This study
pAG-DnaB L58A	pBR322 ori, amp, nrdR-kan-PSNPdnaBL58A-dnaI-ytxB	pCW53	see Table S2	quick change in dnaB	This study
pAG-DnaB W59A	pBR322 ori, amp, nrdR-kan-PSNPdnaBW59A-dnaI-ytxB	pCW53	see Table S2	quick change in dnaB	This study
pAG-DnaB G60A	pBR322 ori, amp, nrdR-kan-PSNPdnaBG60A-dnaI-ytxB	pCW53	see Table S2	quick change in dnaB	This study
pAG-DnaB G61A	pBR322 ori, amp, nrdR-kan-PSNPdnaBG61A-dnaI-ytxB	pCW53	see Table S2	quick change in dnaB	This study
pAG-DnaB E62A	pBR322 ori, amp, nrdR-kan-PSNPdnaBE62A-dnaI-ytxB	pCW53	see Table S2	quick change in dnaB	This study
pAG-DnaB S63A	pBR322 ori, amp, nrdR-kan-PSNPdnaBS63A-dnaI-ytxB	pCW53	see Table S2	quick change in dnaB	This study
pAG-DnaB T64A	pBR322 ori, amp, nrdR-kan-PSNPdnaBT64A-dnaI-ytxB	pCW53	see Table S2	quick change in dnaB	This study
pAG-DnaB H65A	pBR322 ori, amp, nrdR-kan-PSNPdnaBH65A-dnaI-ytxB	pCW53	see Table S2	quick change in dnaB	This study
pAG-DnaB R66A	pBR322 ori, amp, nrdR-kan-PSNPdnaBR66A-dnaI-ytxB	pCW53	see Table S2	quick change in dnaB	This study
pAG-DnaB Q67A	pBR322 ori, amp, nrdR-kan-PSNPdnaBQ67A-dnaI-ytxB	pCW53	see Table S2	quick change in dnaB	This study
pAG-DnaB L68A	pBR322 ori, amp, nrdR-kan-PSNPdnaBL68A-dnaI-ytxB	pCW53	see Table S2	quick change in dnaB	This study
pAG-DnaB M69A	pBR322 ori, amp, nrdR-kan-PSNPdnaBM69A-dnaI-ytxB	pCW53	see Table S2	quick change in dnaB	This study
pAG-DnaB G70A	pBR322 ori, amp, nrdR-kan-PSNPdnaBG70A-dnaI-ytxB	pCW53	see Table S2	quick change in dnaB	This study
pAG-DnaB M71A	pBR322 ori, amp, nrdR-kan-PSNPdnaBM71A-dnaI-ytxB	pCW53	see Table S2	quick change in dnaB	This study
pAG-DnaB T72A	pBR322 ori, amp, nrdR-kan-PSNPdnaBT72A-dnaI-ytxB	pCW53	see Table S2	quick change in dnaB	This study
pAG-DnaB Q73A	pBR322 ori, amp, nrdR-kan-PSNPdnaBQ73A-dnaI-ytxB	pCW53	see Table S2	quick change in dnaB	This study
pAG-DnaB S74A	pBR322 ori, amp, nrdR-kan-PSNPdnaBS74A-dnaI-ytxB	pCW53	see Table S2	quick change in dnaB	This study
pAG-DnaB N75A	pBR322 ori, amp, nrdR-kan-PSNPdnaBN75A-dnaI-ytxB	pCW53	see Table S2	quick change in dnaB	This study
pAG-DnaB L76A	pBR322 ori, amp, nrdR-kan-PSNPdnaBL76A-dnaI-ytxB	pCW53	see Table S2	quick change in dnaB	This study
pAG-DnaB K77A	pBR322 ori, amp, nrdR-kan-PSNPdnaBK77A-dnaI-ytxB	pCW53	see Table S2	quick change in dnaB	This study
pAG-DnaB T78A	pBR322 ori, amp, nrdR-kan-PSNPdnaBT78A-dnaI-ytxB	pCW53	see Table S2	quick change in dnaB	This study
pAG-DnaB I79A	pBR322 ori, amp, nrdR-kan-PSNPdnaBI79A-dnaI-ytxB	pCW53	see Table S2	quick change in dnaB	This study
pAG-DnaB H80A	pBR322 ori, amp, nrdR-kan-PSNPdnaBH80A-dnaI-ytxB	pCW53	see Table S2	quick change in dnaB	This study
pAG-DnaB Q81A	pBR322 ori, amp, nrdR-kan-PSNPdnaBQ81A-dnaI-ytxB	pCW53	see Table S2	quick change in dnaB	This study
pAG-DnaB E82A	pBR322 ori, amp, nrdR-kan-PSNPdnaBE82A-dnaI-ytxB	pCW53	see Table S2	quick change in dnaB	This study
pAG-DnaB Q83A	pBR322 ori, amp, nrdR-kan-PSNPdnaBQ83A-dnaI-ytxB	pCW53	see Table S2	quick change in dnaB	This study
pAG-DnaB G84A	pBR322 ori, amp, nrdR-kan-PSNPdnaBG84A-dnaI-ytxB	pCW53	see Table S2	quick change in dnaB	This study
pAG-DnaB K85A	pBR322 ori, amp, nrdR-kan-PSNPdnaBK85A-dnaI-ytxB	pCW53	see Table S2	quick change in dnaB	This study
pAG-DnaB L86A	pBR322 ori, amp, nrdR-kan-PSNPdnaBL86A-dnaI-ytxB	pCW53	see Table S2	quick change in dnaB	This study
pAG-DnaB E87A	pBR322 ori, amp, nrdR-kan-PSNPdnaBE87A-dnaI-ytxB	pCW53	see Table S2	quick change in dnaB	This study
pAG-DnaB G88A	pBR322 ori, amp, nrdR-kan-PSNPdnaBG88A-dnaI-ytxB	pCW53	see Table S2	quick change in dnaB	This study
pAG-DnaB I89A	pBR322 ori, amp, nrdR-kan-PSNPdnaBI89A-dnaI-ytxB	pCW53	see Table S2	quick change in dnaB	This study
pAG-DnaB G90A	pBR322 ori, amp, nrdR-kan-PSNPdnaBG90A-dnaI-ytxB	pCW53	see Table S2	quick change in dnaB	This study
pAG-DnaB L91A	pBR322 ori, amp, nrdR-kan-PSNPdnaBL91A-dnaI-ytxB	pCW53	see Table S2	quick change in dnaB	This study
pAG-DnaB L92A	pBR322 ori, amp, nrdR-kan-PSNPdnaBL92A-dnaI-ytxB	pCW53	see Table S2	quick change in dnaB	This study
pAG-DnaB K93A	pBR322 ori, amp, nrdR-kan-PSNPdnaBK93A-dnaI-ytxB	pCW53	see Table S2	quick change in dnaB	This study
pAG-DnaB V94A	pBR322 ori, amp, nrdR-kan-PSNPdnaBV94A-dnaI-ytxB	pCW53	see Table S2	quick change in dnaB	This study
pAG-DnaB Y95A	pBR322 ori, amp, nrdR-kan-PSNPdnaBY95A-dnaI-ytxB	pCW53	see Table S2	quick change in dnaB	This study
pAG-DnaB M96A	pBR322 ori, amp, nrdR-kan-PSNPdnaBM96A-dnaI-ytxB	pCW53	see Table S2	quick change in dnaB	This study
pAG-DnaB K97A	pBR322 ori, amp, nrdR-kan-PSNPdnaBK97A-dnaI-ytxB	pCW53	see Table S2	quick change in dnaB	This study
pAG-DnaB E98A	pBR322 ori, amp, nrdR-kan-PSNPdnaBE98A-dnaI-ytxB	pCW53	see Table S2	quick change in dnaB	This study
pAG-DnaB S99A	pBR322 ori, amp, nrdR-kan-PSNPdnaBS99A-dnaI-ytxB	pCW53	see Table S2	quick change in dnaB	This study
pAG-DnaB E100A	pBR322 ori, amp, nrdR-kan-PSNPdnaBE100A-dnaI-ytxB	pCW53	see Table S2	quick change in dnaB	This study
pAG-DnaB R101A	pBR322 ori, amp, nrdR-kan-PSNPdnaBR101A-dnaI-ytxB	pCW53	see Table S2	quick change in dnaB	This study
pAG-DnaB Q102A	pBR322 ori, amp, nrdR-kan-PSNPdnaBQ102A-dnaI-ytxB	pCW53	see Table S2	quick change in dnaB	This study
pAG-DnaB E103A	pBR322 ori, amp, nrdR-kan-PSNPdnaBE103A-dnaI-ytxB	pCW53	see Table S2	quick change in dnaB	This study
pAG-DnaB R104A	pBR322 ori, amp, nrdR-kan-PSNPdnaBR104A-dnaI-ytxB	pCW53	see Table S2	quick change in dnaB	This study
pAG-DnaB L105A	pBR322 ori, amp, nrdR-kan-PSNPdnaBL105A-dnaI-ytxB	pCW53	see Table S2	quick change in dnaB	This study
pAG-DnaB F106A	pBR322 ori, amp, nrdR-kan-PSNPdnaBF106A-dnaI-ytxB	pCW53	see Table S2	quick change in dnaB	This study
pAG-DnaB I107A	pBR322 ori, amp, nrdR-kan-PSNPdnaBI107A-dnaI-ytxB	pCW53	see Table S2	quick change in dnaB	This study
pAG-DnaB Y108A	pBR322 ori, amp, nrdR-kan-PSNPdnaBY108A-dnaI-ytxB	pCW53	see Table S2	quick change in dnaB	This study
pAG-DnaB E109A	pBR322 ori, amp, nrdR-kan-PSNPdnaBE109A-dnaI-ytxB	pCW53	see Table S2	quick change in dnaB	This study
pAG-DnaB L110A	pBR322 ori, amp, nrdR-kan-PSNPdnaBL110A-dnaI-ytxB	pCW53	see Table S2	quick change in dnaB	This study
pAG-DnaB L111A	pBR322 ori, amp, nrdR-kan-PSNPdnaBL111A-dnaI-ytxB	pCW53	see Table S2	quick change in dnaB	This study
pAG-DnaB P112A	pBR322 ori, amp, nrdR-kan-PSNPdnaBP112A-dnaI-ytxB	pCW53	see Table S2	quick change in dnaB	This study
pAG-DnaB P113A	pBR322 ori, amp, nrdR-kan-PSNPdnaBP113A-dnaI-ytxB	pCW53	see Table S2	quick change in dnaB	This study
pAG-DnaB L114A	pBR322 ori, amp, nrdR-kan-PSNPdnaBL114A-dnaI-ytxB	pCW53	see Table S2	quick change in dnaB	This study
pAG-DnaB R115A	pBR322 ori, amp, nrdR-kan-PSNPdnaBR115A-dnaI-ytxB	pCW53	see Table S2	quick change in dnaB	This study
pAG-DnaB P116A	pBR322 ori, amp, nrdR-kan-PSNPdnaBP116A-dnaI-ytxB	pCW53	see Table S2	quick change in dnaB	This study
pAG-DnaB N117A	pBR322 ori, amp, nrdR-kan-PSNPdnaBN117A-dnaI-ytxB	pCW53	see Table S2	quick change in dnaB	This study
pAG-DnaB E118A	pBR322 ori, amp, nrdR-kan-PSNPdnaBE118A-dnaI-ytxB	pCW53	see Table S2	quick change in dnaB	This study
pAG-DnaB F119A	pBR322 ori, amp, nrdR-kan-PSNPdnaBF119A-dnaI-ytxB	pCW53	see Table S2	quick change in dnaB	This study
pAG-DnaB F120A	pBR322 ori, amp, nrdR-kan-PSNPdnaBF120A-dnaI-ytxB	pCW53	see Table S2	quick change in dnaB	This study
pAG-DnaB E121A	pBR322 ori, amp, nrdR-kan-PSNPdnaBE121A-dnaI-ytxB	pCW53	see Table S2	quick change in dnaB	This study
pAG-DnaB D122A	pBR322 ori, amp, nrdR-kan-PSNPdnaBD122A-dnaI-ytxB	pCW53	see Table S2	quick change in dnaB	This study
pAG-DnaB G123A	pBR322 ori, amp, nrdR-kan-PSNPdnaBG123A-dnaI-ytxB	pCW53	see Table S2	quick change in dnaB	This study
pAG-DnaB M124A	pBR322 ori, amp, nrdR-kan-PSNPdnaBM124A-dnaI-ytxB	pCW53	see Table S2	quick change in dnaB	This study
pAG-DnaB L125A	pBR322 ori, amp, nrdR-kan-PSNPdnaBL125A-dnaI-ytxB	pCW53	see Table S2	quick change in dnaB	This study
pAG-DnaB N126A	pBR322 ori, amp, nrdR-kan-PSNPdnaBN126A-dnaI-ytxB	pCW53	see Table S2	quick change in dnaB	This study
pAG-DnaB V127A	pBR322 ori, amp, nrdR-kan-PSNPdnaBV127A-dnaI-ytxB	pCW53	see Table S2	quick change in dnaB	This study
pAG-DnaB F128A	pBR322 ori, amp, nrdR-kan-PSNPdnaBF128A-dnaI-ytxB	pCW53	see Table S2	quick change in dnaB	This study
pAG-DnaB L129A	pBR322 ori, amp, nrdR-kan-PSNPdnaBL129A-dnaI-ytxB	pCW53	see Table S2	quick change in dnaB	This study
pAG-DnaB Y130A	pBR322 ori, amp, nrdR-kan-PSNPdnaBY130A-dnaI-ytxB	pCW53	see Table S2	quick change in dnaB	This study
pAG-DnaB N131A	pBR322 ori, amp, nrdR-kan-PSNPdnaBN131A-dnaI-ytxB	pCW53	see Table S2	quick change in dnaB	This study
pAG-DnaB R132A	pBR322 ori, amp, nrdR-kan-PSNPdnaBR132A-dnaI-ytxB	pCW53	see Table S2	quick change in dnaB	This study
pAG-DnaB V133A	pBR322 ori, amp, nrdR-kan-PSNPdnaBV133A-dnaI-ytxB	pCW53	see Table S2	quick change in dnaB	This study
pAG-DnaB G134A	pBR322 ori, amp, nrdR-kan-PSNPdnaBG134A-dnaI-ytxB	pCW53	see Table S2	quick change in dnaB	This study
pAG-DnaB K135A	pBR322 ori, amp, nrdR-kan-PSNPdnaBK135A-dnaI-ytxB	pCW53	see Table S2	quick change in dnaB	This study
pAG-DnaB T136A	pBR322 ori, amp, nrdR-kan-PSNPdnaBT136A-dnaI-ytxB	pCW53	see Table S2	quick change in dnaB	This study
pAG-DnaB K137A	pBR322 ori, amp, nrdR-kan-PSNPdnaBK137A-dnaI-ytxB	pCW53	see Table S2	quick change in dnaB	This study
pAG-DnaB Y138A	pBR322 ori, amp, nrdR-kan-PSNPdnaBY138A-dnaI-ytxB	pCW53	see Table S2	quick change in dnaB	This study
pAG-DnaB Q139A	pBR322 ori, amp, nrdR-kan-PSNPdnaBQ139A-dnaI-ytxB	pCW53	see Table S2	quick change in dnaB	This study
pAG-DnaB Q140A	pBR322 ori, amp, nrdR-kan-PSNPdnaBQ140A-dnaI-ytxB	pCW53	see Table S2	quick change in dnaB	This study
pAG-DnaB L141A	pBR322 ori, amp, nrdR-kan-PSNPdnaBL141A-dnaI-ytxB	pCW53	see Table S2	quick change in dnaB	This study
pAG-DnaB K142A	pBR322 ori, amp, nrdR-kan-PSNPdnaBK142A-dnaI-ytxB	pCW53	see Table S2	quick change in dnaB	This study
pAG-DnaB Q143A	pBR322 ori, amp, nrdR-kan-PSNPdnaBQ143A-dnaI-ytxB	pCW53	see Table S2	quick change in dnaB	This study
pAG-DnaB F144A	pBR322 ori, amp, nrdR-kan-PSNPdnaBF144A-dnaI-ytxB	pCW53	see Table S2	quick change in dnaB	This study
pAG-DnaB F145A	pBR322 ori, amp, nrdR-kan-PSNPdnaBF145A-dnaI-ytxB	pCW53	see Table S2	quick change in dnaB	This study
pAG-DnaB T146A	pBR322 ori, amp, nrdR-kan-PSNPdnaBT146A-dnaI-ytxB	pCW53	see Table S2	quick change in dnaB	This study
pAG-DnaB H147A	pBR322 ori, amp, nrdR-kan-PSNPdnaBH147A-dnaI-ytxB	pCW53	see Table S2	quick change in dnaB	This study
pAG-DnaB P148A	pBR322 ori, amp, nrdR-kan-PSNPdnaBP148A-dnaI-ytxB	pCW53	see Table S2	quick change in dnaB	This study
pAG-DnaB I150A	pBR322 ori, amp, nrdR-kan-PSNPdnaBI150A-dnaI-ytxB	pCW53	see Table S2	quick change in dnaB	This study
pAG-DnaB S151A	pBR322 ori, amp, nrdR-kan-PSNPdnaBS151A-dnaI-ytxB	pCW53	see Table S2	quick change in dnaB	This study
pAG-DnaB E152A	pBR322 ori, amp, nrdR-kan-PSNPdnaBE152A-dnaI-ytxB	pCW53	see Table S2	quick change in dnaB	This study
pAG-DnaB D153A	pBR322 ori, amp, nrdR-kan-PSNPdnaBD153A-dnaI-ytxB	pCW53	see Table S2	quick change in dnaB	This study
pAG-DnaB K155A	pBR322 ori, amp, nrdR-kan-PSNPdnaBK155A-dnaI-ytxB	pCW53	see Table S2	quick change in dnaB	This study
pAG-DnaB D156A	pBR322 ori, amp, nrdR-kan-PSNPdnaBD156A-dnaI-ytxB	pCW53	see Table S2	quick change in dnaB	This study
pAG-DnaB I157A	pBR322 ori, amp, nrdR-kan-PSNPdnaBI157A-dnaI-ytxB	pCW53	see Table S2	quick change in dnaB	This study
pAG-DnaB T158A	pBR322 ori, amp, nrdR-kan-PSNPdnaBT158A-dnaI-ytxB	pCW53	see Table S2	quick change in dnaB	This study
pAG-DnaB R159A	pBR322 ori, amp, nrdR-kan-PSNPdnaBR159A-dnaI-ytxB	pCW53	see Table S2	quick change in dnaB	This study
pAG-DnaB P160A	pBR322 ori, amp, nrdR-kan-PSNPdnaBP160A-dnaI-ytxB	pCW53	see Table S2	quick change in dnaB	This study
pAG-DnaB F161A	pBR322 ori, amp, nrdR-kan-PSNPdnaBF161A-dnaI-ytxB	pCW53	see Table S2	quick change in dnaB	This study
pAG-DnaB N162A	pBR322 ori, amp, nrdR-kan-PSNPdnaBN162A-dnaI-ytxB	pCW53	see Table S2	quick change in dnaB	This study
pAG-DnaB H163A	pBR322 ori, amp, nrdR-kan-PSNPdnaBH163A-dnaI-ytxB	pCW53	see Table S2	quick change in dnaB	This study
pAG-DnaB F165A	pBR322 ori, amp, nrdR-kan-PSNPdnaBF165A-dnaI-ytxB	pCW53	see Table S2	quick change in dnaB	This study
pAG-DnaB E166A	pBR322 ori, amp, nrdR-kan-PSNPdnaBE166A-dnaI-ytxB	pCW53	see Table S2	quick change in dnaB	This study
pAG-DnaB S167A	pBR322 ori, amp, nrdR-kan-PSNPdnaBS167A-dnaI-ytxB	pCW53	see Table S2	quick change in dnaB	This study
pAG-DnaB L168A	pBR322 ori, amp, nrdR-kan-PSNPdnaBL168A-dnaI-ytxB	pCW53	see Table S2	quick change in dnaB	This study
pAG-DnaB Q169A	pBR322 ori, amp, nrdR-kan-PSNPdnaBQ169A-dnaI-ytxB	pCW53	see Table S2	quick change in dnaB	This study
pAG-DnaB P170A	pBR322 ori, amp, nrdR-kan-PSNPdnaBP170A-dnaI-ytxB	pCW53	see Table S2	quick change in dnaB	This study
pAG-DnaB S171A	pBR322 ori, amp, nrdR-kan-PSNPdnaBS171A-dnaI-ytxB	pCW53	see Table S2	quick change in dnaB	This study
pAG-DnaB E172A	pBR322 ori, amp, nrdR-kan-PSNPdnaBE172A-dnaI-ytxB	pCW53	see Table S2	quick change in dnaB	This study
pAG-DnaB W173A	pBR322 ori, amp, nrdR-kan-PSNPdnaBW173A-dnaI-ytxB	pCW53	see Table S2	quick change in dnaB	This study
pAG-DnaB K174A	pBR322 ori, amp, nrdR-kan-PSNPdnaBK174A-dnaI-ytxB	pCW53	see Table S2	quick change in dnaB	This study
pAG-DnaB L175A	pBR322 ori, amp, nrdR-kan-PSNPdnaBL175A-dnaI-ytxB	pCW53	see Table S2	quick change in dnaB	This study
pAG-DnaB T176A	pBR322 ori, amp, nrdR-kan-PSNPdnaBT176A-dnaI-ytxB	pCW53	see Table S2	quick change in dnaB	This study
pAG-DnaB S177A	pBR322 ori, amp, nrdR-kan-PSNPdnaBS177A-dnaI-ytxB	pCW53	see Table S2	quick change in dnaB	This study
pAG-DnaB D178A	pBR322 ori, amp, nrdR-kan-PSNPdnaBD178A-dnaI-ytxB	pCW53	see Table S2	quick change in dnaB	This study
pAG-DnaB M179A	pBR322 ori, amp, nrdR-kan-PSNPdnaBM179A-dnaI-ytxB	pCW53	see Table S2	quick change in dnaB	This study
pAG-DnaB E180A	pBR322 ori, amp, nrdR-kan-PSNPdnaBE180A-dnaI-ytxB	pCW53	see Table S2	quick change in dnaB	This study
pAG-DnaB E181A	pBR322 ori, amp, nrdR-kan-PSNPdnaBE181A-dnaI-ytxB	pCW53	see Table S2	quick change in dnaB	This study
pAG-DnaB T182A	pBR322 ori, amp, nrdR-kan-PSNPdnaBT182A-dnaI-ytxB	pCW53	see Table S2	quick change in dnaB	This study
pAG-DnaB V183A	pBR322 ori, amp, nrdR-kan-PSNPdnaBV183A-dnaI-ytxB	pCW53	see Table S2	quick change in dnaB	This study
pAG-DnaB R184A	pBR322 ori, amp, nrdR-kan-PSNPdnaBR184A-dnaI-ytxB	pCW53	see Table S2	quick change in dnaB	This study
pAG-DnaB L185A	pBR322 ori, amp, nrdR-kan-PSNPdnaBL185A-dnaI-ytxB	pCW53	see Table S2	quick change in dnaB	This study
pAG-DnaB E187A	pBR322 ori, amp, nrdR-kan-PSNPdnaBE187A-dnaI-ytxB	pCW53	see Table S2	quick change in dnaB	This study
pAG-DnaB G188A	pBR322 ori, amp, nrdR-kan-PSNPdnaBG188A-dnaI-ytxB	pCW53	see Table S2	quick change in dnaB	This study
pAG-DnaB S189A	pBR322 ori, amp, nrdR-kan-PSNPdnaBS189A-dnaI-ytxB	pCW53	see Table S2	quick change in dnaB	This study
pAG-DnaB E190A	pBR322 ori, amp, nrdR-kan-PSNPdnaBE190A-dnaI-ytxB	pCW53	see Table S2	quick change in dnaB	This study
pAG-DnaB Y191A	pBR322 ori, amp, nrdR-kan-PSNPdnaBY191A-dnaI-ytxB	pCW53	see Table S2	quick change in dnaB	This study
pAG-DnaB T192A	pBR322 ori, amp, nrdR-kan-PSNPdnaBT192A-dnaI-ytxB	pCW53	see Table S2	quick change in dnaB	This study
pAG-DnaB S193A	pBR322 ori, amp, nrdR-kan-PSNPdnaBS193A-dnaI-ytxB	pCW53	see Table S2	quick change in dnaB	This study
pAG-DnaB V194A	pBR322 ori, amp, nrdR-kan-PSNPdnaBV194A-dnaI-ytxB	pCW53	see Table S2	quick change in dnaB	This study
pAG-DnaB G195A	pBR322 ori, amp, nrdR-kan-PSNPdnaBG195A-dnaI-ytxB	pCW53	see Table S2	quick change in dnaB	This study
pAG-DnaB Q196A	pBR322 ori, amp, nrdR-kan-PSNPdnaBQ196A-dnaI-ytxB	pCW53	see Table S2	quick change in dnaB	This study
pAG-DnaB S197A	pBR322 ori, amp, nrdR-kan-PSNPdnaBS197A-dnaI-ytxB	pCW53	see Table S2	quick change in dnaB	This study
pAG-DnaB P198A	pBR322 ori, amp, nrdR-kan-PSNPdnaBP198A-dnaI-ytxB	pCW53	see Table S2	quick change in dnaB	This study
pAG-DnaB S199A	pBR322 ori, amp, nrdR-kan-PSNPdnaBS199A-dnaI-ytxB	pCW53	see Table S2	quick change in dnaB	This study
pAG-DnaB Y200A	pBR322 ori, amp, nrdR-kan-PSNPdnaBY200A-dnaI-ytxB	pCW53	see Table S2	quick change in dnaB	This study
pAG-DnaB T201A	pBR322 ori, amp, nrdR-kan-PSNPdnaBT201A-dnaI-ytxB	pCW53	see Table S2	quick change in dnaB	This study
pAG-DnaB I202A	pBR322 ori, amp, nrdR-kan-PSNPdnaBI202A-dnaI-ytxB	pCW53	see Table S2	quick change in dnaB	This study
pAG-DnaB T203A	pBR322 ori, amp, nrdR-kan-PSNPdnaBT203A-dnaI-ytxB	pCW53	see Table S2	quick change in dnaB	This study
pAG-DnaB E204A	pBR322 ori, amp, nrdR-kan-PSNPdnaBE204A-dnaI-ytxB	pCW53	see Table S2	quick change in dnaB	This study
pAG-DnaB D205A	pBR322 ori, amp, nrdR-kan-PSNPdnaBD205A-dnaI-ytxB	pCW53	see Table S2	quick change in dnaB	This study
pAG-DnaB V206A	pBR322 ori, amp, nrdR-kan-PSNPdnaBV206A-dnaI-ytxB	pCW53	see Table S2	quick change in dnaB	This study
pAG-DnaB F207A	pBR322 ori, amp, nrdR-kan-PSNPdnaBF207A-dnaI-ytxB	pCW53	see Table S2	quick change in dnaB	This study
pAG-DnaB D208A	pBR322 ori, amp, nrdR-kan-PSNPdnaBD208A-dnaI-ytxB	pCW53	see Table S2	quick change in dnaB	This study
pAG-DnaB F209A	pBR322 ori, amp, nrdR-kan-PSNPdnaBF209A-dnaI-ytxB	pCW53	see Table S2	quick change in dnaB	This study
pAG-DnaB D210A	pBR322 ori, amp, nrdR-kan-PSNPdnaBD210A-dnaI-ytxB	pCW53	see Table S2	quick change in dnaB	This study
pAG-DnaB L211A	pBR322 ori, amp, nrdR-kan-PSNPdnaBL211A-dnaI-ytxB	pCW53	see Table S2	quick change in dnaB	This study
pAG-DnaB F212A	pBR322 ori, amp, nrdR-kan-PSNPdnaBF212A-dnaI-ytxB	pCW53	see Table S2	quick change in dnaB	This study
pAG-DnaB L213A	pBR322 ori, amp, nrdR-kan-PSNPdnaBL213A-dnaI-ytxB	pCW53	see Table S2	quick change in dnaB	This study
pAG-DnaB G215A	pBR322 ori, amp, nrdR-kan-PSNPdnaBG215A-dnaI-ytxB	pCW53	see Table S2	quick change in dnaB	This study
pAG-DnaB L216A	pBR322 ori, amp, nrdR-kan-PSNPdnaBL216A-dnaI-ytxB	pCW53	see Table S2	quick change in dnaB	This study
pAG-DnaB S217A	pBR322 ori, amp, nrdR-kan-PSNPdnaBS217A-dnaI-ytxB	pCW53	see Table S2	quick change in dnaB	This study
pAG-DnaB E218A	pBR322 ori, amp, nrdR-kan-PSNPdnaBE218A-dnaI-ytxB	pCW53	see Table S2	quick change in dnaB	This study
pAG-DnaB T219A	pBR322 ori, amp, nrdR-kan-PSNPdnaBT219A-dnaI-ytxB	pCW53	see Table S2	quick change in dnaB	This study
pAG-DnaB M220A	pBR322 ori, amp, nrdR-kan-PSNPdnaBM220A-dnaI-ytxB	pCW53	see Table S2	quick change in dnaB	This study
pAG-DnaB I221A	pBR322 ori, amp, nrdR-kan-PSNPdnaBI221A-dnaI-ytxB	pCW53	see Table S2	quick change in dnaB	This study
pAG-DnaB P222A	pBR322 ori, amp, nrdR-kan-PSNPdnaBP222A-dnaI-ytxB	pCW53	see Table S2	quick change in dnaB	This study
pAG-DnaB R223A	pBR322 ori, amp, nrdR-kan-PSNPdnaBR223A-dnaI-ytxB	pCW53	see Table S2	quick change in dnaB	This study
pAG-DnaB K224A	pBR322 ori, amp, nrdR-kan-PSNPdnaBK224A-dnaI-ytxB	pCW53	see Table S2	quick change in dnaB	This study
pAG-DnaB M226A	pBR322 ori, amp, nrdR-kan-PSNPdnaBM226A-dnaI-ytxB	pCW53	see Table S2	quick change in dnaB	This study
pAG-DnaB T227A	pBR322 ori, amp, nrdR-kan-PSNPdnaBT227A-dnaI-ytxB	pCW53	see Table S2	quick change in dnaB	This study
pAG-DnaB Q228A	pBR322 ori, amp, nrdR-kan-PSNPdnaBQ228A-dnaI-ytxB	pCW53	see Table S2	quick change in dnaB	This study
pAG-DnaB Q229A	pBR322 ori, amp, nrdR-kan-PSNPdnaBQ229A-dnaI-ytxB	pCW53	see Table S2	quick change in dnaB	This study
pAG-DnaB V230A	pBR322 ori, amp, nrdR-kan-PSNPdnaBV230A-dnaI-ytxB	pCW53	see Table S2	quick change in dnaB	This study
pAG-DnaB R231A	pBR322 ori, amp, nrdR-kan-PSNPdnaBR231A-dnaI-ytxB	pCW53	see Table S2	quick change in dnaB	This study
pAG-DnaB D232A	pBR322 ori, amp, nrdR-kan-PSNPdnaBD232A-dnaI-ytxB	pCW53	see Table S2	quick change in dnaB	This study
pAG-DnaB T233A	pBR322 ori, amp, nrdR-kan-PSNPdnaBT233A-dnaI-ytxB	pCW53	see Table S2	quick change in dnaB	This study
pAG-DnaB I234A	pBR322 ori, amp, nrdR-kan-PSNPdnaBI234A-dnaI-ytxB	pCW53	see Table S2	quick change in dnaB	This study
pAG-DnaB K235A	pBR322 ori, amp, nrdR-kan-PSNPdnaBK235A-dnaI-ytxB	pCW53	see Table S2	quick change in dnaB	This study
pAG-DnaB K236A	pBR322 ori, amp, nrdR-kan-PSNPdnaBK236A-dnaI-ytxB	pCW53	see Table S2	quick change in dnaB	This study
pAG-DnaB L237A	pBR322 ori, amp, nrdR-kan-PSNPdnaBL237A-dnaI-ytxB	pCW53	see Table S2	quick change in dnaB	This study
pAG-DnaB S238A	pBR322 ori, amp, nrdR-kan-PSNPdnaBS238A-dnaI-ytxB	pCW53	see Table S2	quick change in dnaB	This study
pAG-DnaB Y239A	pBR322 ori, amp, nrdR-kan-PSNPdnaBY239A-dnaI-ytxB	pCW53	see Table S2	quick change in dnaB	This study
pAG-DnaB L240A	pBR322 ori, amp, nrdR-kan-PSNPdnaBL240A-dnaI-ytxB	pCW53	see Table S2	quick change in dnaB	This study
pAG-DnaB Y241A	pBR322 ori, amp, nrdR-kan-PSNPdnaBY241A-dnaI-ytxB	pCW53	see Table S2	quick change in dnaB	This study
pAG-DnaB G242A	pBR322 ori, amp, nrdR-kan-PSNPdnaBG242A-dnaI-ytxB	pCW53	see Table S2	quick change in dnaB	This study
pAG-DnaB I243A	pBR322 ori, amp, nrdR-kan-PSNPdnaBI243A-dnaI-ytxB	pCW53	see Table S2	quick change in dnaB	This study
pAG-DnaB D244A	pBR322 ori, amp, nrdR-kan-PSNPdnaBD244A-dnaI-ytxB	pCW53	see Table S2	quick change in dnaB	This study
pAG-DnaB P245A	pBR322 ori, amp, nrdR-kan-PSNPdnaBP245A-dnaI-ytxB	pCW53	see Table S2	quick change in dnaB	This study
pAG-DnaB L246A	pBR322 ori, amp, nrdR-kan-PSNPdnaBL246A-dnaI-ytxB	pCW53	see Table S2	quick change in dnaB	This study
pAG-DnaB Q247A	pBR322 ori, amp, nrdR-kan-PSNPdnaBQ247A-dnaI-ytxB	pCW53	see Table S2	quick change in dnaB	This study
pAG-DnaB M248A	pBR322 ori, amp, nrdR-kan-PSNPdnaBM248A-dnaI-ytxB	pCW53	see Table S2	quick change in dnaB	This study
pAG-DnaB Q249A	pBR322 ori, amp, nrdR-kan-PSNPdnaBQ249A-dnaI-ytxB	pCW53	see Table S2	quick change in dnaB	This study
pAG-DnaB N250A	pBR322 ori, amp, nrdR-kan-PSNPdnaBN250A-dnaI-ytxB	pCW53	see Table S2	quick change in dnaB	This study
pAG-DnaB V251A	pBR322 ori, amp, nrdR-kan-PSNPdnaBV251A-dnaI-ytxB	pCW53	see Table S2	quick change in dnaB	This study
pAG-DnaB V252A	pBR322 ori, amp, nrdR-kan-PSNPdnaBV252A-dnaI-ytxB	pCW53	see Table S2	quick change in dnaB	This study
pAG-DnaB M253A	pBR322 ori, amp, nrdR-kan-PSNPdnaBM253A-dnaI-ytxB	pCW53	see Table S2	quick change in dnaB	This study
pAG-DnaB S254A	pBR322 ori, amp, nrdR-kan-PSNPdnaBS254A-dnaI-ytxB	pCW53	see Table S2	quick change in dnaB	This study
pAG-DnaB I256A	pBR322 ori, amp, nrdR-kan-PSNPdnaBI256A-dnaI-ytxB	pCW53	see Table S2	quick change in dnaB	This study
pAG-DnaB D257A	pBR322 ori, amp, nrdR-kan-PSNPdnaBD257A-dnaI-ytxB	pCW53	see Table S2	quick change in dnaB	This study
pAG-DnaB E258A	pBR322 ori, amp, nrdR-kan-PSNPdnaBE258A-dnaI-ytxB	pCW53	see Table S2	quick change in dnaB	This study
pAG-DnaB R259A	pBR322 ori, amp, nrdR-kan-PSNPdnaBR259A-dnaI-ytxB	pCW53	see Table S2	quick change in dnaB	This study
pAG-DnaB D260A	pBR322 ori, amp, nrdR-kan-PSNPdnaBD260A-dnaI-ytxB	pCW53	see Table S2	quick change in dnaB	This study
pAG-DnaB V261A	pBR322 ori, amp, nrdR-kan-PSNPdnaBV261A-dnaI-ytxB	pCW53	see Table S2	quick change in dnaB	This study
pAG-DnaB I262A	pBR322 ori, amp, nrdR-kan-PSNPdnaBI262A-dnaI-ytxB	pCW53	see Table S2	quick change in dnaB	This study
pAG-DnaB T263A	pBR322 ori, amp, nrdR-kan-PSNPdnaBT263A-dnaI-ytxB	pCW53	see Table S2	quick change in dnaB	This study
pAG-DnaB T264A	pBR322 ori, amp, nrdR-kan-PSNPdnaBT264A-dnaI-ytxB	pCW53	see Table S2	quick change in dnaB	This study
pAG-DnaB E265A	pBR322 ori, amp, nrdR-kan-PSNPdnaBE265A-dnaI-ytxB	pCW53	see Table S2	quick change in dnaB	This study
pAG-DnaB L267A	pBR322 ori, amp, nrdR-kan-PSNPdnaBL267A-dnaI-ytxB	pCW53	see Table S2	quick change in dnaB	This study
pAG-DnaB R268A	pBR322 ori, amp, nrdR-kan-PSNPdnaBR268A-dnaI-ytxB	pCW53	see Table S2	quick change in dnaB	This study
pAG-DnaB K269A	pBR322 ori, amp, nrdR-kan-PSNPdnaBK269A-dnaI-ytxB	pCW53	see Table S2	quick change in dnaB	This study
pAG-DnaB S272A	pBR322 ori, amp, nrdR-kan-PSNPdnaBS272A-dnaI-ytxB	pCW53	see Table S2	quick change in dnaB	This study
pAG-DnaB D273A	pBR322 ori, amp, nrdR-kan-PSNPdnaBD273A-dnaI-ytxB	pCW53	see Table S2	quick change in dnaB	This study
pAG-DnaB W274A	pBR322 ori, amp, nrdR-kan-PSNPdnaBW274A-dnaI-ytxB	pCW53	see Table S2	quick change in dnaB	This study
pAG-DnaB Y275A	pBR322 ori, amp, nrdR-kan-PSNPdnaBY275A-dnaI-ytxB	pCW53	see Table S2	quick change in dnaB	This study
pAG-DnaB Q276A	pBR322 ori, amp, nrdR-kan-PSNPdnaBQ276A-dnaI-ytxB	pCW53	see Table S2	quick change in dnaB	This study
pAG-DnaB I277A	pBR322 ori, amp, nrdR-kan-PSNPdnaBI277A-dnaI-ytxB	pCW53	see Table S2	quick change in dnaB	This study
pAG-DnaB E278A	pBR322 ori, amp, nrdR-kan-PSNPdnaBE278A-dnaI-ytxB	pCW53	see Table S2	quick change in dnaB	This study
pAG-DnaB R279A	pBR322 ori, amp, nrdR-kan-PSNPdnaBR279A-dnaI-ytxB	pCW53	see Table S2	quick change in dnaB	This study
pAG-DnaB N280A	pBR322 ori, amp, nrdR-kan-PSNPdnaBN280A-dnaI-ytxB	pCW53	see Table S2	quick change in dnaB	This study
pAG-DnaB Q282A	pBR322 ori, amp, nrdR-kan-PSNPdnaBQ282A-dnaI-ytxB	pCW53	see Table S2	quick change in dnaB	This study
pAG-DnaB L283A	pBR322 ori, amp, nrdR-kan-PSNPdnaBL283A-dnaI-ytxB	pCW53	see Table S2	quick change in dnaB	This study
pAG-DnaB D285A	pBR322 ori, amp, nrdR-kan-PSNPdnaBD285A-dnaI-ytxB	pCW53	see Table S2	quick change in dnaB	This study
pAG-DnaB Q291A	pBR322 ori, amp, nrdR-kan-PSNPdnaBQ291A-dnaI-ytxB	pCW53	see Table S2	quick change in dnaB	This study
pAG-DnaB P292A	pBR322 ori, amp, nrdR-kan-PSNPdnaBP292A-dnaI-ytxB	pCW53	see Table S2	quick change in dnaB	This study
pAG-DnaB V293A	pBR322 ori, amp, nrdR-kan-PSNPdnaBV293A-dnaI-ytxB	pCW53	see Table S2	quick change in dnaB	This study
pAG-DnaB H294A	pBR322 ori, amp, nrdR-kan-PSNPdnaBH294A-dnaI-ytxB	pCW53	see Table S2	quick change in dnaB	This study
pAG-DnaB R296A	pBR322 ori, amp, nrdR-kan-PSNPdnaBR296A-dnaI-ytxB	pCW53	see Table S2	quick change in dnaB	This study
pAG-DnaB E297A	pBR322 ori, amp, nrdR-kan-PSNPdnaBE297A-dnaI-ytxB	pCW53	see Table S2	quick change in dnaB	This study
pAG-DnaB G298A	pBR322 ori, amp, nrdR-kan-PSNPdnaBG298A-dnaI-ytxB	pCW53	see Table S2	quick change in dnaB	This study
pAG-DnaB Q300A	pBR322 ori, amp, nrdR-kan-PSNPdnaBQ300A-dnaI-ytxB	pCW53	see Table S2	quick change in dnaB	This study
pAG-DnaB L311A	pBR322 ori, amp, nrdR-kan-PSNPdnaBL311A-dnaI-ytxB	pCW53	see Table S2	quick change in dnaB	This study
pAG-DnaB L315A	pBR322 ori, amp, nrdR-kan-PSNPdnaBL315A-dnaI-ytxB	pCW53	see Table S2	quick change in dnaB	This study
pAG-DnaB L323A	pBR322 ori, amp, nrdR-kan-PSNPdnaBL323A-dnaI-ytxB	pCW53	see Table S2	quick change in dnaB	This study
pAG-DnaB Q325A	pBR322 ori, amp, nrdR-kan-PSNPdnaBQ325A-dnaI-ytxB	pCW53	see Table S2	quick change in dnaB	This study
pAG-DnaB G330A	pBR322 ori, amp, nrdR-kan-PSNPdnaBG330A-dnaI-ytxB	pCW53	see Table S2	quick change in dnaB	This study
pAG-DnaB M345A	pBR322 ori, amp, nrdR-kan-PSNPdnaBM345A-dnaI-ytxB	pCW53	see Table S2	quick change in dnaB	This study
pAG-DnaB D367A	pBR322 ori, amp, nrdR-kan-PSNPdnaBD367A-dnaI-ytxB	pCW53	see Table S2	quick change in dnaB	This study
pAG-DnaB S371A	pBR322 ori, amp, nrdR-kan-PSNPdnaBS371A-dnaI-ytxB	pCW53	see Table S2	quick change in dnaB	This study
pAG-DnaB K386A	pBR322 ori, amp, nrdR-kan-PSNPdnaBK386A-dnaI-ytxB	pCW53	see Table S2	quick change in dnaB	This study
pAG-DnaB V387A	pBR322 ori, amp, nrdR-kan-PSNPdnaBV387A-dnaI-ytxB	pCW53	see Table S2	quick change in dnaB	This study
pAG-DnaB R391A	pBR322 ori, amp, nrdR-kan-PSNPdnaBR391A-dnaI-ytxB	pCW53	see Table S2	quick change in dnaB	This study
pAG-DnaB K411A	pBR322 ori, amp, nrdR-kan-PSNPdnaBK411A-dnaI-ytxB	pCW53	see Table S2	quick change in dnaB	This study
pAG-DnaB T412A	pBR322 ori, amp, nrdR-kan-PSNPdnaBT412A-dnaI-ytxB	pCW53	see Table S2	quick change in dnaB	This study
pAG-DnaB K413A	pBR322 ori, amp, nrdR-kan-PSNPdnaBK413A-dnaI-ytxB	pCW53	see Table S2	quick change in dnaB	This study
pAG-DnaB S414A	pBR322 ori, amp, nrdR-kan-PSNPdnaBS414A-dnaI-ytxB	pCW53	see Table S2	quick change in dnaB	This study
pAG-DnaB N418A	pBR322 ori, amp, nrdR-kan-PSNPdnaBN418A-dnaI-ytxB	pCW53	see Table S2	quick change in dnaB	This study
pAG-DnaB Q419A	pBR322 ori, amp, nrdR-kan-PSNPdnaBQ419A-dnaI-ytxB	pCW53	see Table S2	quick change in dnaB	This study
pAG-DnaB V421A	pBR322 ori, amp, nrdR-kan-PSNPdnaBV421A-dnaI-ytxB	pCW53	see Table S2	quick change in dnaB	This study
pAG-DnaB K426A	pBR322 ori, amp, nrdR-kan-PSNPdnaBK426A-dnaI-ytxB	pCW53	see Table S2	quick change in dnaB	This study
pAG-DnaB W430A	pBR322 ori, amp, nrdR-kan-PSNPdnaBW430A-dnaI-ytxB	pCW53	see Table S2	quick change in dnaB	This study
pAG-DnaB T432A	pBR322 ori, amp, nrdR-kan-PSNPdnaBT432A-dnaI-ytxB	pCW53	see Table S2	quick change in dnaB	This study
pAG-DnaB E435A	pBR322 ori, amp, nrdR-kan-PSNPdnaBE435A-dnaI-ytxB	pCW53	see Table S2	quick change in dnaB	This study
pAG-DnaB S442A	pBR322 ori, amp, nrdR-kan-PSNPdnaBS442A-dnaI-ytxB	pCW53	see Table S2	quick change in dnaB	This study
pAG-DnaB Q450A	pBR322 ori, amp, nrdR-kan-PSNPdnaBQ450A-dnaI-ytxB	pCW53	see Table S2	quick change in dnaB	This study
pAG-DnaB Y472A	pBR322 ori, amp, nrdR-kan-PSNPdnaBY472A-dnaI-ytxB	pCW53	see Table S2	quick change in dnaB	This study
pAG38	pBR322 ori, amp, nrdR-kan-PSNPdnaBL350D-dnaI-ytxB	pCW53	oAG130-131	quick change in dnaB	This study
pAG42	pBR322 ori, amp, nrdR-kan-PSNPdnaBY360D-dnaI-ytxB	pCW53	oAG138-139	quick change in dnaB	This study
pAG49	pBR322 ori, amp, nrdR-kan-PSNPdnaBR384E-dnaI-ytxB	pCW53	oAG152-153	quick change in dnaB	This study
pAG58	pBR322 ori, amp, nrdR-kan-PSNPdnaBL315D-dnaI-ytxB	pCW53	oAG170-171	quick change in dnaB	This study
pAG67	pBR322 ori, amp, nrdR-kan-PSNPdnaBD122K-dnaI-ytxB	pCW53	oAG188-189	quick change in dnaB	This study
pAG69	pBR322 ori, amp, nrdR-kan-PSNPdnaBF161Q-dnaI-ytxB	pCW53	oAG192-193	quick change in dnaB	This study
pAG83	pBR322 ori, amp, nrdR-kan-PSNPdnaBL364D-dnaI-ytxB	pCW53	oAG146- 218	quick change in dnaB	This study
pAG87	pBR322 ori, amp, nrdR-kan-PSNPdnaBY374D-dnaI-ytxB	pCW53	oAG224-225	quick change in dnaB	This study
pAG143	pBR322 ori, amp, 'dnaB-dnaIF145A-kan-ytxB-ytxC	pCW200	see Table S2	quick change in dnaI	This study
pAG146	pBR322 ori, amp, 'dnaB-dnaIL152A-kan-ytxB-ytxC	pCW200	see Table S2	quick change in dnaI	This study
pAG161	pBR322 ori, amp, 'dnaB-dnaIF145D-kan-ytxB-ytxC	pCW200	oAG361-oAG362	quick change in dnaI	This study
pAG163	pBR322 ori, amp, 'dnaB-dnaIL152D-kan-ytxB-ytxC	pCW200	oAG365-oAG366	quick change in dnaI	This study
pAG190	pBR322 ori, amp, rnpA'-rpmH kan incA-incB-dnaAS20D'	pCW380	oAG380-oAG381	quick change in dnaA	This study
pAG191	pBR322 ori, amp, rnpA'-rpmH kan incA-incB-dnaAS23D'	pCW380	oAG382-oAG383	quick change in dnaA	This study
pAG192	pBR322 ori, amp, rnpA'-rpmH kan incA-incB-dnaAE25R'	pCW380	oAG388-oAG389	quick change in dnaA	This study
pAG193	pBR322 ori, amp, rnpA'-rpmH kan incA-incB-dnaAY58D'	pCW380	oAG390-oAG391	quick change in dnaA	This study
pAG230	pBR322 ori, amp, nrdR-kan-PSNPdnaBK456E-dnaI-ytxB	pCW53	oAG434-oAG435	quick change in dnaB	This study
pAG234	pBR322 ori, amp, nrdR-kan-PSNPdnaBD337F-dnaI-ytxB	pCW53	oAG442-oAG443	quick change in dnaB	This study
pAG261	pBR322 ori, amp, 'dnaB-dnaIF131A-kan-ytxB-ytxC	pCW200	see Table S2	quick change in dnaI	This study
pAG263	pBR322 ori, amp, 'dnaB-dnaIV134A-kan-ytxB-ytxC	pCW200	see Table S2	quick change in dnaI	This study
pAG265	pBR322 ori, amp, 'dnaB-dnaIF131D-kan-ytxB-ytxC	pCW200	oAG422-oAG423	quick change in dnaI	This study
pAG267	pBR322 ori, amp, 'dnaB-dnaIV134D-kan-ytxB-ytxC	pCW200	oAG428-oAG429	quick change in dnaI	This study
pBR322	pBR322 ori, amp				https://doi.org/10.1016/0378-1119(77)90000-2
pCW05	pBR322 ori, amp, 'amyE::(spc, PHSA-dnaB-lacI)	pDR111	oCW040-oCW041	PCR assembly on linearised pDR111 (HindIII/SphI digested)	This study
pCW31	pBR322 ori, amp, nrdR, dnaB-dnaI-ytxB	pBR322	see Method	PCRs assembly	This study
pCW44	pBR322 ori, amp, nrdR, cat, dnaB-dnaI-ytxB	pBR322	see Method	PCRs assembly	This study
pCW53	pBR322 ori, amp, nrdR, kan, PSNP-dnaB-dnaI-ytxB	pCW31	see Method	PCRs assembly	This study
pCW62	pBR322 ori, amp, nrdR, cat, bgaB, dnaI-ytxB	pCW44	see Method	PCRs assembly	This study
pCW63	pBR322 ori, amp, nrdR, cat, PVEGbgaB, dnaI-ytxB	pCW62	oCW213-oCW214	quick change for integration PVEG	This study
pCW64	pBR322 ori, amp, 'amyE, spc, PHSA-dnaB, PVEG-lacI, amyE'	pCW05	oCW215-oCW216	quick change for integration PVEG	This study
pCW110	pBR322 ori, amp, 'amyE, spc, PHSA-dnaBECssrA-LGG, PVEG-lacI, amyE'	pCW64	oCW330-oCW331	quick change for integration ssrA degron	This study
pCW163	pBR322 ori, amp, 'amyE, spc, PHSA+1T-dnaDECssrA-LGG lacIQ18M/A109T/W220F, amyE'	pCW123			DOI: 10.1093/nar/gkac1060
pCW193	pBR322 ori, amp, 'amyE, spc, PHSA+1T-dnaIECssrA-LGG lacIQ18M/A109T/W220F, amyE'	pCW163	see Method	PCRs assembly	This study
pCW212	pBR322 ori, amp, 'amyE, spc, PHSA+1T-RBS+3-dnaIECssrA-LGG lacIQ18M/A109T/W220F, amyE'	pCW193	oCW578-oCW579	quick change for RBS+3 integration	This study
pCW200	pBR322 ori, amp, 'dnaB-dnaI, kan, ytxB-ytxC	pBR322	see Method	PCRs assembly	This study
pCW215	pBR322 ori, amp, 'dnaB, PVEG-bgaB, cat, ytxB-ytxC	pCW200	see Method	PCRs assembly	This study
pCW380	pBR322 ori, amp, rnpA'-rpmH kan incA-incB-dnaA'	pBR322	see Method	PCRs assembly	This study
pDR111	pBR322 ori, amp, 'amyE, spc, PHYPERSPANK, lacI, amyE'				D. Rudner, gift
pHM327	bla 'dnaA dnaN cat recF				DOI: 10.1038/emboj.2012.6
pMAD	pBR322 ori, amp, erm, pE194ts ori, bgaB				DOI: 10.1128/AEM.70.11.6887-6891.2004
pPM-DnaB G281A	pBR322 ori, amp, nrdR-kan-PSNPdnaBG281A-dnaI-ytxB	pCW53	see Table S2	quick change in dnaB	This study
pPM-DnaB P284A	pBR322 ori, amp, nrdR-kan-PSNPdnaBP284A-dnaI-ytxB	pCW53	see Table S2	quick change in dnaB	This study
pPM-DnaB L286A	pBR322 ori, amp, nrdR-kan-PSNPdnaBL286A-dnaI-ytxB	pCW53	see Table S2	quick change in dnaB	This study
pPM-DnaB V287A	pBR322 ori, amp, nrdR-kan-PSNPdnaBV287A-dnaI-ytxB	pCW53	see Table S2	quick change in dnaB	This study
pPM-DnaB E288A	pBR322 ori, amp, nrdR-kan-PSNPdnaBE288A-dnaI-ytxB	pCW53	see Table S2	quick change in dnaB	This study
pPM-DnaB K289A	pBR322 ori, amp, nrdR-kan-PSNPdnaBK289A-dnaI-ytxB	pCW53	see Table S2	quick change in dnaB	This study
pPM-DnaB T290A	pBR322 ori, amp, nrdR-kan-PSNPdnaBT290A-dnaI-ytxB	pCW53	see Table S2	quick change in dnaB	This study
pPM-DnaB L295A	pBR322 ori, amp, nrdR-kan-PSNPdnaBL295A-dnaI-ytxB	pCW53	see Table S2	quick change in dnaB	This study
pPM-DnaB E299A	pBR322 ori, amp, nrdR-kan-PSNPdnaBE299A-dnaI-ytxB	pCW53	see Table S2	quick change in dnaB	This study
pPM-DnaB P301A	pBR322 ori, amp, nrdR-kan-PSNPdnaBP301A-dnaI-ytxB	pCW53	see Table S2	quick change in dnaB	This study
pPM-DnaB E303A	pBR322 ori, amp, nrdR-kan-PSNPdnaBE303A-dnaI-ytxB	pCW53	see Table S2	quick change in dnaB	This study
pPM-DnaB E304A	pBR322 ori, amp, nrdR-kan-PSNPdnaBE304A-dnaI-ytxB	pCW53	see Table S2	quick change in dnaB	This study
pPM-DnaB D305A	pBR322 ori, amp, nrdR-kan-PSNPdnaBD305A-dnaI-ytxB	pCW53	see Table S2	quick change in dnaB	This study
pPM-DnaB S306A	pBR322 ori, amp, nrdR-kan-PSNPdnaBS306A-dnaI-ytxB	pCW53	see Table S2	quick change in dnaB	This study
pPM-DnaB L307A	pBR322 ori, amp, nrdR-kan-PSNPdnaBL307A-dnaI-ytxB	pCW53	see Table S2	quick change in dnaB	This study
pPM-DnaB D308A	pBR322 ori, amp, nrdR-kan-PSNPdnaBD308A-dnaI-ytxB	pCW53	see Table S2	quick change in dnaB	This study
pPM-DnaB G309A	pBR322 ori, amp, nrdR-kan-PSNPdnaBG309A-dnaI-ytxB	pCW53	see Table S2	quick change in dnaB	This study
pPM-DnaB K310A	pBR322 ori, amp, nrdR-kan-PSNPdnaBK310A-dnaI-ytxB	pCW53	see Table S2	quick change in dnaB	This study
pPM-DnaB I312A	pBR322 ori, amp, nrdR-kan-PSNPdnaBI312A-dnaI-ytxB	pCW53	see Table S2	quick change in dnaB	This study
pPM-DnaB L314A	pBR322 ori, amp, nrdR-kan-PSNPdnaBL314A-dnaI-ytxB	pCW53	see Table S2	quick change in dnaB	This study
pPM-DnaB E316A	pBR322 ori, amp, nrdR-kan-PSNPdnaBE316A-dnaI-ytxB	pCW53	see Table S2	quick change in dnaB	This study
pPM-DnaB I318A	pBR322 ori, amp, nrdR-kan-PSNPdnaBI318A-dnaI-ytxB	pCW53	see Table S2	quick change in dnaB	This study
pPM-DnaB S319A	pBR322 ori, amp, nrdR-kan-PSNPdnaBS319A-dnaI-ytxB	pCW53	see Table S2	quick change in dnaB	This study
pPM-DnaB P320A	pBR322 ori, amp, nrdR-kan-PSNPdnaBP320A-dnaI-ytxB	pCW53	see Table S2	quick change in dnaB	This study
pPM-DnaB K321A	pBR322 ori, amp, nrdR-kan-PSNPdnaBK321A-dnaI-ytxB	pCW53	see Table S2	quick change in dnaB	This study
pPM-DnaB K322A	pBR322 ori, amp, nrdR-kan-PSNPdnaBK322A-dnaI-ytxB	pCW53	see Table S2	quick change in dnaB	This study
pPM-DnaB L324A	pBR322 ori, amp, nrdR-kan-PSNPdnaBL324A-dnaI-ytxB	pCW53	see Table S2	quick change in dnaB	This study
pPM-DnaB D326A	pBR322 ori, amp, nrdR-kan-PSNPdnaBD326A-dnaI-ytxB	pCW53	see Table S2	quick change in dnaB	This study
pPM-DnaB I327A	pBR322 ori, amp, nrdR-kan-PSNPdnaBI327A-dnaI-ytxB	pCW53	see Table S2	quick change in dnaB	This study
pPM-DnaB D329A	pBR322 ori, amp, nrdR-kan-PSNPdnaBD329A-dnaI-ytxB	pCW53	see Table S2	quick change in dnaB	This study
pPM-DnaB T331A	pBR322 ori, amp, nrdR-kan-PSNPdnaBT331A-dnaI-ytxB	pCW53	see Table S2	quick change in dnaB	This study
pPM-DnaB E332A	pBR322 ori, amp, nrdR-kan-PSNPdnaBE332A-dnaI-ytxB	pCW53	see Table S2	quick change in dnaB	This study
pPM-DnaB P333A	pBR322 ori, amp, nrdR-kan-PSNPdnaBP333A-dnaI-ytxB	pCW53	see Table S2	quick change in dnaB	This study
pPM-DnaB S334A	pBR322 ori, amp, nrdR-kan-PSNPdnaBS334A-dnaI-ytxB	pCW53	see Table S2	quick change in dnaB	This study
pPM-DnaB K335A	pBR322 ori, amp, nrdR-kan-PSNPdnaBK335A-dnaI-ytxB	pCW53	see Table S2	quick change in dnaB	This study
pPM-DnaB D337A	pBR322 ori, amp, nrdR-kan-PSNPdnaBD337A-dnaI-ytxB	pCW53	see Table S2	quick change in dnaB	This study
pPM-DnaB L338A	pBR322 ori, amp, nrdR-kan-PSNPdnaBL338A-dnaI-ytxB	pCW53	see Table S2	quick change in dnaB	This study
pPM-DnaB K339A	pBR322 ori, amp, nrdR-kan-PSNPdnaBK339A-dnaI-ytxB	pCW53	see Table S2	quick change in dnaB	This study
pPM-DnaB I340A	pBR322 ori, amp, nrdR-kan-PSNPdnaBI340A-dnaI-ytxB	pCW53	see Table S2	quick change in dnaB	This study
pPM-DnaB I341A	pBR322 ori, amp, nrdR-kan-PSNPdnaBI341A-dnaI-ytxB	pCW53	see Table S2	quick change in dnaB	This study
pPM-DnaB E342A	pBR322 ori, amp, nrdR-kan-PSNPdnaBE342A-dnaI-ytxB	pCW53	see Table S2	quick change in dnaB	This study
pPM-DnaB E343A	pBR322 ori, amp, nrdR-kan-PSNPdnaBE343A-dnaI-ytxB	pCW53	see Table S2	quick change in dnaB	This study
pPM-DnaB I344A	pBR322 ori, amp, nrdR-kan-PSNPdnaBI344A-dnaI-ytxB	pCW53	see Table S2	quick change in dnaB	This study
pPM-DnaB F346A	pBR322 ori, amp, nrdR-kan-PSNPdnaBF346A-dnaI-ytxB	pCW53	see Table S2	quick change in dnaB	This study
pPM-DnaB E347A	pBR322 ori, amp, nrdR-kan-PSNPdnaBE347A-dnaI-ytxB	pCW53	see Table S2	quick change in dnaB	This study
pPM-DnaB Q348A	pBR322 ori, amp, nrdR-kan-PSNPdnaBQ348A-dnaI-ytxB	pCW53	see Table S2	quick change in dnaB	This study
pPM-DnaB K349A	pBR322 ori, amp, nrdR-kan-PSNPdnaBK349A-dnaI-ytxB	pCW53	see Table S2	quick change in dnaB	This study
pPM-DnaB L350A	pBR322 ori, amp, nrdR-kan-PSNPdnaBL350A-dnaI-ytxB	pCW53	see Table S2	quick change in dnaB	This study
pPM-DnaB E351A	pBR322 ori, amp, nrdR-kan-PSNPdnaBE351A-dnaI-ytxB	pCW53	see Table S2	quick change in dnaB	This study
pPM-DnaB P352A	pBR322 ori, amp, nrdR-kan-PSNPdnaBP352A-dnaI-ytxB	pCW53	see Table S2	quick change in dnaB	This study
pPM-DnaB G353A	pBR322 ori, amp, nrdR-kan-PSNPdnaBG353A-dnaI-ytxB	pCW53	see Table S2	quick change in dnaB	This study
pPM-DnaB V354A	pBR322 ori, amp, nrdR-kan-PSNPdnaBV354A-dnaI-ytxB	pCW53	see Table S2	quick change in dnaB	This study
pPM-DnaB T355A	pBR322 ori, amp, nrdR-kan-PSNPdnaBT355A-dnaI-ytxB	pCW53	see Table S2	quick change in dnaB	This study
pPM-DnaB N356A	pBR322 ori, amp, nrdR-kan-PSNPdnaBN356A-dnaI-ytxB	pCW53	see Table S2	quick change in dnaB	This study
pPM-DnaB V357A	pBR322 ori, amp, nrdR-kan-PSNPdnaBV357A-dnaI-ytxB	pCW53	see Table S2	quick change in dnaB	This study
pPM-DnaB L358A	pBR322 ori, amp, nrdR-kan-PSNPdnaBL358A-dnaI-ytxB	pCW53	see Table S2	quick change in dnaB	This study
pPM-DnaB I359A	pBR322 ori, amp, nrdR-kan-PSNPdnaBI359A-dnaI-ytxB	pCW53	see Table S2	quick change in dnaB	This study
pPM-DnaB Y360A	pBR322 ori, amp, nrdR-kan-PSNPdnaBY360A-dnaI-ytxB	pCW53	see Table S2	quick change in dnaB	This study
pPM-DnaB Y361A	pBR322 ori, amp, nrdR-kan-PSNPdnaBY361A-dnaI-ytxB	pCW53	see Table S2	quick change in dnaB	This study
pPM-DnaB V362A	pBR322 ori, amp, nrdR-kan-PSNPdnaBV362A-dnaI-ytxB	pCW53	see Table S2	quick change in dnaB	This study
pPM-DnaB M363A	pBR322 ori, amp, nrdR-kan-PSNPdnaBM363A-dnaI-ytxB	pCW53	see Table S2	quick change in dnaB	This study
pPM-DnaB L364A	pBR322 ori, amp, nrdR-kan-PSNPdnaBL364A-dnaI-ytxB	pCW53	see Table S2	quick change in dnaB	This study
pPM-DnaB K365A	pBR322 ori, amp, nrdR-kan-PSNPdnaBK365A-dnaI-ytxB	pCW53	see Table S2	quick change in dnaB	This study
pPM-DnaB T366A	pBR322 ori, amp, nrdR-kan-PSNPdnaBT366A-dnaI-ytxB	pCW53	see Table S2	quick change in dnaB	This study
pPM-DnaB M368A	pBR322 ori, amp, nrdR-kan-PSNPdnaBM368A-dnaI-ytxB	pCW53	see Table S2	quick change in dnaB	This study
pPM-DnaB K369A	pBR322 ori, amp, nrdR-kan-PSNPdnaBK369A-dnaI-ytxB	pCW53	see Table S2	quick change in dnaB	This study
pPM-DnaB L370A	pBR322 ori, amp, nrdR-kan-PSNPdnaBL370A-dnaI-ytxB	pCW53	see Table S2	quick change in dnaB	This study
pPM-DnaB K372A	pBR322 ori, amp, nrdR-kan-PSNPdnaBK372A-dnaI-ytxB	pCW53	see Table S2	quick change in dnaB	This study
pPM-DnaB N373A	pBR322 ori, amp, nrdR-kan-PSNPdnaBN373A-dnaI-ytxB	pCW53	see Table S2	quick change in dnaB	This study
pPM-DnaB Y374A	pBR322 ori, amp, nrdR-kan-PSNPdnaBY374A-dnaI-ytxB	pCW53	see Table S2	quick change in dnaB	This study
pPM-DnaB I375A	pBR322 ori, amp, nrdR-kan-PSNPdnaBI375A-dnaI-ytxB	pCW53	see Table S2	quick change in dnaB	This study
pPM-DnaB Q376A	pBR322 ori, amp, nrdR-kan-PSNPdnaBQ376A-dnaI-ytxB	pCW53	see Table S2	quick change in dnaB	This study
pPM-DnaB K377A	pBR322 ori, amp, nrdR-kan-PSNPdnaBK377A-dnaI-ytxB	pCW53	see Table S2	quick change in dnaB	This study
pPM-DnaB I378A	pBR322 ori, amp, nrdR-kan-PSNPdnaBI378A-dnaI-ytxB	pCW53	see Table S2	quick change in dnaB	This study
pPM-DnaB S380A	pBR322 ori, amp, nrdR-kan-PSNPdnaBS380A-dnaI-ytxB	pCW53	see Table S2	quick change in dnaB	This study
pPM-DnaB H381A	pBR322 ori, amp, nrdR-kan-PSNPdnaBH381A-dnaI-ytxB	pCW53	see Table S2	quick change in dnaB	This study
pPM-DnaB W382A	pBR322 ori, amp, nrdR-kan-PSNPdnaBW382A-dnaI-ytxB	pCW53	see Table S2	quick change in dnaB	This study
pPM-DnaB R384A	pBR322 ori, amp, nrdR-kan-PSNPdnaBR384A-dnaI-ytxB	pCW53	see Table S2	quick change in dnaB	This study
pPM-DnaB K385A	pBR322 ori, amp, nrdR-kan-PSNPdnaBK385A-dnaI-ytxB	pCW53	see Table S2	quick change in dnaB	This study
pPM-DnaB K388A	pBR322 ori, amp, nrdR-kan-PSNPdnaBK388A-dnaI-ytxB	pCW53	see Table S2	quick change in dnaB	This study
pPM-DnaB T389A	pBR322 ori, amp, nrdR-kan-PSNPdnaBT389A-dnaI-ytxB	pCW53	see Table S2	quick change in dnaB	This study
pPM-DnaB V390A	pBR322 ori, amp, nrdR-kan-PSNPdnaBV390A-dnaI-ytxB	pCW53	see Table S2	quick change in dnaB	This study
pPM-DnaB E392A	pBR322 ori, amp, nrdR-kan-PSNPdnaBE392A-dnaI-ytxB	pCW53	see Table S2	quick change in dnaB	This study
pPM-DnaB M394A	pBR322 ori, amp, nrdR-kan-PSNPdnaBM394A-dnaI-ytxB	pCW53	see Table S2	quick change in dnaB	This study
pPM-DnaB K395A	pBR322 ori, amp, nrdR-kan-PSNPdnaBK395A-dnaI-ytxB	pCW53	see Table S2	quick change in dnaB	This study
pPM-DnaB L396A	pBR322 ori, amp, nrdR-kan-PSNPdnaBL396A-dnaI-ytxB	pCW53	see Table S2	quick change in dnaB	This study
pPM-DnaB I398A	pBR322 ori, amp, nrdR-kan-PSNPdnaBI398A-dnaI-ytxB	pCW53	see Table S2	quick change in dnaB	This study
pPM-DnaB E399A	pBR322 ori, amp, nrdR-kan-PSNPdnaBE399A-dnaI-ytxB	pCW53	see Table S2	quick change in dnaB	This study
pPM-DnaB E400A	pBR322 ori, amp, nrdR-kan-PSNPdnaBE400A-dnaI-ytxB	pCW53	see Table S2	quick change in dnaB	This study
pPM-DnaB N401A	pBR322 ori, amp, nrdR-kan-PSNPdnaBN401A-dnaI-ytxB	pCW53	see Table S2	quick change in dnaB	This study
pPM-DnaB R402A	pBR322 ori, amp, nrdR-kan-PSNPdnaBR402A-dnaI-ytxB	pCW53	see Table S2	quick change in dnaB	This study
pPM-DnaB Q403A	pBR322 ori, amp, nrdR-kan-PSNPdnaBQ403A-dnaI-ytxB	pCW53	see Table S2	quick change in dnaB	This study
pPM-DnaB Y404A	pBR322 ori, amp, nrdR-kan-PSNPdnaBY404A-dnaI-ytxB	pCW53	see Table S2	quick change in dnaB	This study
pPM-DnaB L405A	pBR322 ori, amp, nrdR-kan-PSNPdnaBL405A-dnaI-ytxB	pCW53	see Table S2	quick change in dnaB	This study
pPM-DnaB E406A	pBR322 ori, amp, nrdR-kan-PSNPdnaBE406A-dnaI-ytxB	pCW53	see Table S2	quick change in dnaB	This study
pPM-DnaB W407A	pBR322 ori, amp, nrdR-kan-PSNPdnaBW407A-dnaI-ytxB	pCW53	see Table S2	quick change in dnaB	This study
pPM-DnaB E409A	pBR322 ori, amp, nrdR-kan-PSNPdnaBE409A-dnaI-ytxB	pCW53	see Table S2	quick change in dnaB	This study
pPM-DnaB G410A	pBR322 ori, amp, nrdR-kan-PSNPdnaBG410A-dnaI-ytxB	pCW53	see Table S2	quick change in dnaB	This study
pPM-DnaB S415A	pBR322 ori, amp, nrdR-kan-PSNPdnaBS415A-dnaI-ytxB	pCW53	see Table S2	quick change in dnaB	This study
pPM-DnaB K416A	pBR322 ori, amp, nrdR-kan-PSNPdnaBK416A-dnaI-ytxB	pCW53	see Table S2	quick change in dnaB	This study
pPM-DnaB R417A	pBR322 ori, amp, nrdR-kan-PSNPdnaBR417A-dnaI-ytxB	pCW53	see Table S2	quick change in dnaB	This study
pPM-DnaB K420A	pBR322 ori, amp, nrdR-kan-PSNPdnaBK420A-dnaI-ytxB	pCW53	see Table S2	quick change in dnaB	This study
pPM-DnaB I422A	pBR322 ori, amp, nrdR-kan-PSNPdnaBI422A-dnaI-ytxB	pCW53	see Table S2	quick change in dnaB	This study
pPM-DnaB R423A	pBR322 ori, amp, nrdR-kan-PSNPdnaBR423A-dnaI-ytxB	pCW53	see Table S2	quick change in dnaB	This study
pPM-DnaB E424A	pBR322 ori, amp, nrdR-kan-PSNPdnaBE424A-dnaI-ytxB	pCW53	see Table S2	quick change in dnaB	This study
pPM-DnaB E425A	pBR322 ori, amp, nrdR-kan-PSNPdnaBE425A-dnaI-ytxB	pCW53	see Table S2	quick change in dnaB	This study
pPM-DnaB L427A	pBR322 ori, amp, nrdR-kan-PSNPdnaBL427A-dnaI-ytxB	pCW53	see Table S2	quick change in dnaB	This study
pPM-DnaB P428A	pBR322 ori, amp, nrdR-kan-PSNPdnaBP428A-dnaI-ytxB	pCW53	see Table S2	quick change in dnaB	This study
pPM-DnaB D429A	pBR322 ori, amp, nrdR-kan-PSNPdnaBD429A-dnaI-ytxB	pCW53	see Table S2	quick change in dnaB	This study
pPM-DnaB M431A	pBR322 ori, amp, nrdR-kan-PSNPdnaBM431A-dnaI-ytxB	pCW53	see Table S2	quick change in dnaB	This study
pPM-DnaB E433A	pBR322 ori, amp, nrdR-kan-PSNPdnaBE433A-dnaI-ytxB	pCW53	see Table S2	quick change in dnaB	This study
pPM-DnaB K434A	pBR322 ori, amp, nrdR-kan-PSNPdnaBK434A-dnaI-ytxB	pCW53	see Table S2	quick change in dnaB	This study
pPM-DnaB T436A	pBR322 ori, amp, nrdR-kan-PSNPdnaBT436A-dnaI-ytxB	pCW53	see Table S2	quick change in dnaB	This study
pPM-DnaB S438A	pBR322 ori, amp, nrdR-kan-PSNPdnaBS438A-dnaI-ytxB	pCW53	see Table S2	quick change in dnaB	This study
pPM-DnaB D439A	pBR322 ori, amp, nrdR-kan-PSNPdnaBD439A-dnaI-ytxB	pCW53	see Table S2	quick change in dnaB	This study
pPM-DnaB S440A	pBR322 ori, amp, nrdR-kan-PSNPdnaBS440A-dnaI-ytxB	pCW53	see Table S2	quick change in dnaB	This study
pPM-DnaB E441A	pBR322 ori, amp, nrdR-kan-PSNPdnaBE441A-dnaI-ytxB	pCW53	see Table S2	quick change in dnaB	This study
pPM-DnaB G443A	pBR322 ori, amp, nrdR-kan-PSNPdnaBG443A-dnaI-ytxB	pCW53	see Table S2	quick change in dnaB	This study
pPM-DnaB Q444A	pBR322 ori, amp, nrdR-kan-PSNPdnaBQ444A-dnaI-ytxB	pCW53	see Table S2	quick change in dnaB	This study
pPM-DnaB Q445A	pBR322 ori, amp, nrdR-kan-PSNPdnaBQ445A-dnaI-ytxB	pCW53	see Table S2	quick change in dnaB	This study
pPM-DnaB K446A	pBR322 ori, amp, nrdR-kan-PSNPdnaBK446A-dnaI-ytxB	pCW53	see Table S2	quick change in dnaB	This study
pPM-DnaB L447A	pBR322 ori, amp, nrdR-kan-PSNPdnaBL447A-dnaI-ytxB	pCW53	see Table S2	quick change in dnaB	This study
pPM-DnaB H448A	pBR322 ori, amp, nrdR-kan-PSNPdnaBH448A-dnaI-ytxB	pCW53	see Table S2	quick change in dnaB	This study
pPM-DnaB P449A	pBR322 ori, amp, nrdR-kan-PSNPdnaBP449A-dnaI-ytxB	pCW53	see Table S2	quick change in dnaB	This study
pPM-DnaB D451A	pBR322 ori, amp, nrdR-kan-PSNPdnaBD451A-dnaI-ytxB	pCW53	see Table S2	quick change in dnaB	This study
pPM-DnaB L452A	pBR322 ori, amp, nrdR-kan-PSNPdnaBL452A-dnaI-ytxB	pCW53	see Table S2	quick change in dnaB	This study
pPM-DnaB E453A	pBR322 ori, amp, nrdR-kan-PSNPdnaBE453A-dnaI-ytxB	pCW53	see Table S2	quick change in dnaB	This study
pPM-DnaB E454A	pBR322 ori, amp, nrdR-kan-PSNPdnaBE454A-dnaI-ytxB	pCW53	see Table S2	quick change in dnaB	This study
pPM-DnaB Q455A	pBR322 ori, amp, nrdR-kan-PSNPdnaBQ455A-dnaI-ytxB	pCW53	see Table S2	quick change in dnaB	This study
pPM-DnaB K456A	pBR322 ori, amp, nrdR-kan-PSNPdnaBK456A-dnaI-ytxB	pCW53	see Table S2	quick change in dnaB	This study
pPM-DnaB K457A	pBR322 ori, amp, nrdR-kan-PSNPdnaBK457A-dnaI-ytxB	pCW53	see Table S2	quick change in dnaB	This study
pPM-DnaB K458A	pBR322 ori, amp, nrdR-kan-PSNPdnaBK458A-dnaI-ytxB	pCW53	see Table S2	quick change in dnaB	This study
pPM-DnaB M459A	pBR322 ori, amp, nrdR-kan-PSNPdnaBM459A-dnaI-ytxB	pCW53	see Table S2	quick change in dnaB	This study
pPM-DnaB M460A	pBR322 ori, amp, nrdR-kan-PSNPdnaBM460A-dnaI-ytxB	pCW53	see Table S2	quick change in dnaB	This study
pPM-DnaB E461A	pBR322 ori, amp, nrdR-kan-PSNPdnaBE461A-dnaI-ytxB	pCW53	see Table S2	quick change in dnaB	This study
pPM-DnaB E462A	pBR322 ori, amp, nrdR-kan-PSNPdnaBE462A-dnaI-ytxB	pCW53	see Table S2	quick change in dnaB	This study
pPM-DnaB M463A	pBR322 ori, amp, nrdR-kan-PSNPdnaBM463A-dnaI-ytxB	pCW53	see Table S2	quick change in dnaB	This study
pPM-DnaB Q464A	pBR322 ori, amp, nrdR-kan-PSNPdnaBQ464A-dnaI-ytxB	pCW53	see Table S2	quick change in dnaB	This study
pPM-DnaB K465A	pBR322 ori, amp, nrdR-kan-PSNPdnaBK465A-dnaI-ytxB	pCW53	see Table S2	quick change in dnaB	This study
pPM-DnaB L466A	pBR322 ori, amp, nrdR-kan-PSNPdnaBL466A-dnaI-ytxB	pCW53	see Table S2	quick change in dnaB	This study
pPM-DnaB K467A	pBR322 ori, amp, nrdR-kan-PSNPdnaBK467A-dnaI-ytxB	pCW53	see Table S2	quick change in dnaB	This study
pPM-DnaB K468A	pBR322 ori, amp, nrdR-kan-PSNPdnaBK468A-dnaI-ytxB	pCW53	see Table S2	quick change in dnaB	This study
pPM-DnaB Y469A	pBR322 ori, amp, nrdR-kan-PSNPdnaBY469A-dnaI-ytxB	pCW53	see Table S2	quick change in dnaB	This study
pPM-DnaB S470A	pBR322 ori, amp, nrdR-kan-PSNPdnaBS470A-dnaI-ytxB	pCW53	see Table S2	quick change in dnaB	This study
pSF14	pBR322 ori, amp, lacI, PlacT7-His14-SUMO-dnaA109-446	pBR322			DOI: 10.1093/nar/gkac1060
pSF15	pBR322 ori, amp, lacI, PlacT7-His14-SUMO-dnaB	pSF14	see Method	PCRs assembly	This study
pSF-DnaA L19A	pBR322 ori, amp, rnpA'-rpmH kan incA-incB-dnaAL19A'	pCW380	see Table S2	quick change in dnaA	This study
pSF-DnaA S20A	pBR322 ori, amp, rnpA'-rpmH kan incA-incB-dnaAS20A'	pCW380	see Table S2	quick change in dnaA	This study
pSF-DnaA S23A	pBR322 ori, amp, rnpA'-rpmH kan incA-incB-dnaAS23A'	pCW380	see Table S2	quick change in dnaA	This study
pSF-DnaA F24A	pBR322 ori, amp, rnpA'-rpmH kan incA-incB-dnaAF24A'	pCW380	see Table S2	quick change in dnaA	This study
pSF-DnaA E25A	pBR322 ori, amp, rnpA'-rpmH kan incA-incB-dnaAE25A'	pCW380	see Table S2	quick change in dnaA	This study
pSF-DnaA Y58A	pBR322 ori, amp, rnpA'-rpmH kan incA-incB-dnaAY58A'	pCW380	see Table S2	quick change in dnaA	This study
amp, antibiotic resistance to ampicillin; kan, antibiotic resistance to kanamycin; cat, antibiotic resistance to chloramphenicol; erm, antibiotic resistance to erythromycin; phleo, antibiotic resistance to phleomycin; spc, antibiotic resistance to spectinomycin, SUMO, Small Ubiquitin-related Modifier tag in fusion to N-terminus of proteins; Physpank, PHSA, PlacT7 IPTG-inducible promoters,

## Sheet: Table S4. B2H Plasmids
Table S4. Bacterial Two-hybrid plasmids used in this study
Plasmid	Key features	B2H Fragment	Parent plasmid	Oligos used for construction	method cloning	Reference	Used in Figure
pUT18C	amp PlacUV5-T18-MCS (Empty)	T18C-				PMID: 11200232	all B2H Figures
pST25	spc PlacUV5-T25-MCS (Empty)	T25-				doi: 10.3389/fmicb.2014.00279	all B2H Figures
pHM638	DnaA	T18C-	pUT18C			DOI: 10.1093/nar/gkac1060	5B, 5G, S13, S18A
pHM640	DnaA	T25-	pST25			DOI: 10.1093/nar/gkac1060	1B, 5B, 5G, S13
pAG136	DnaADI	T25-	pST25	oAG303-oAG304	PCR on pHM640, quick change	This study	5B
pHM648	DnaAII-III-IV	T25-	pST25	dnaA_RII_F-oHM666	restriction cloning	This study	5B
pCW523	DnaAL19A	T25-	pHM640	see Table S2	quick change	This study	5G, S13
pAG170	DnaAL19D	T25-	pHM640	oAG378-oAG379	quick change	This study	5G, S13
pAG171	DnaAS20D	T25-	pHM640	oAG380-oAG381	quick change	This study	5G, S13
pCW519	DnaAS23A	T25-	pHM640	see Table S2	quick change	This study	5G, S13
pAG172	DnaAS23D	T25-	pHM640	oAG382-oAG383	quick change	This study	5G, S13
pCW520	DnaAF24A	T25-	pHM640	see Table S2	quick change	This study	5G, S13
pAG173	DnaAE25A	T25-	pHM640	oAG384-oAG385	quick change	This study	5G, S13
pAG175	DnaAE25R	T25-	pHM640	oAG388-oAG389	quick change	This study	5G, S13
pCW521	DnaAY58A	T25-	pHM640	see Table S2	quick change	This study	5G, S13
pAG176	DnaAY58D	T25-	pHM640	oAG390-oAG391	quick change	This study	5G, S13
pHM650	DnaB	T18C-	pUT18C	oHM671-oHM672	restriction cloning	This study	1B, 5B, 5G, 6B, 7B, 7G, S9, S13, S18A
pAG164	DnaBCTD-CTT	T18C-	pHM650	oAG367-oAG368	quick change by deletion	This study	7G
pAG27	DnaBD122A	T18C-	pHM650	oFDS1979-oCW433	PCR on AG118 gDNA, quick change	This study	5B,
pAG89	DnaBD122K	T18C-	pHM650	oFDS1979-oCW433	PCR on pAG67, quick change	This study	5B, S9
pAG28	DnaBF161A	T18C-	pHM650	oFDS1979-oCW433	PCR on AG155 gDNA, quick change	This study	5B
pAG90	DnaBF161Q	T18C-	pHM650	oFDS1979-oCW433	PCR on pAG69, quick change	This study	5B, S9
pAG30	DnaBL315A	T18C-	pHM650	see Table S2	quick change	This study	6B
pAG93	DnaBL315D	T18C-	pHM650	oAG170-oAG171	quick change	This study	6B, S9
pAG220	DnaBD337F	T18C-	pHM650	oAG442-oAG443	quick change	This study	S9
pPM02	DnaBL350A	T18C-	pHM650	see Table S2	quick change	This study	6B
pAG98	DnaBL350D	T18C-	pHM650	oAG94-oAG96	PCR on pAG38, quick change	This study	6B, S9
pPM03	DnaBY360A	T18C-	pHM650	see Table S2	quick change	This study	6B
pAG100	DnaBY360D	T18C-	pHM650	oAG94-oAG96	PCR on pAG42, quick change	This study	6B, S9
pAG110	DnaBY360A L364A	T18C-	pHM650	oAG94-oAG96	PCR on pAG72, quick change	This study	6B
pAG32	DnaBL364A	T18C-	pHM650	see Table S2	quick change	This study	6B
pAG102	DnaBL364D	T18C-	pHM650	oAG94-oAG96	PCR on pAG83, quick change	This study	6B, S9
pAG104	DnaBY374D	T18C-	pHM650	oAG94-oAG96	PCR on pAG87, quick change	This study	S9
pAG106	DnaBR384E	T18C-	pHM650	oAG94-oAG96	PCR on pAG49, quick change	This study	S9
pPM06	DnaBK456A	T18C-	pHM650	see Table S2	quick change	This study	7B
pAG216	DnaBK456E	T18C-	pHM650	oAG434-oAG435	quick change	This study	7B, S9
pPM07	DnaBM459A	T18C-	pHM650	see Table S2	quick change	This study	7B, S9
pPM08	DnaBM460A	T18C-	pHM650	see Table S2	quick change	This study	7B, S9
pAG33	DnaBL466A	T18C-	pHM650	oAG198-oAG199	quick change	This study	7B, S9
pAG135	DnaBM459A M460A L466A	T18C-	pHM650	oAG300-oAG301	quick change	This study	7B
pHM652	DnaB	T25-	pST25	oHM671-oHM672	restriction cloning	This study	1B, 5B, 6B, 7B, S9, S18A
pAG321	DnaBD122K	T25-	pHM652	oAG188-oAG189	quick change	This study	S9
pAG322	DnaBF161Q	T25-	pHM652	oAG192-oAG193	quick change	This study	S9
pAG323	DnaBL315D	T25-	pHM652	oAG170-oAG171	quick change	This study	S9
pAG324	DnaBD337F	T25-	pHM652	oAG442-oAG443	quick change	This study	S9, S18A
pAG325	DnaBL350D	T25-	pHM652	oAG130-oAG131	quick change	This study	S9
pAG326	DnaBY360D	T25-	pHM652	oAG138-oAG139	quick change	This study	S9
pAG327	DnaBL364D	T25-	pHM652	oAG146-oAG218	quick change	This study	S9
pAG328	DnaBY374D	T25-	pHM652	oAG224-oAG225	quick change	This study	S9, S18A
pAG329	DnaBR384E	T25-	pHM652	oAG152-oAG153	quick change	This study	S9, S18A
pAG330	DnaBK456A	T25-	pHM652	oAG434-oAG435	quick change	This study	S9
pAG331	DnaBM459A	T25-	pHM652	see Table S2	quick change	This study	S9
pAG332	DnaBM460A	T25-	pHM652	see Table S2	quick change	This study	S9
pAG333	DnaBL466A	T25-	pHM652	oAG662-oAG663	quick change	This study	S9
pAG22	DnaC	T18C-	pUT18C	oAG88-oAG89	PCR on 168CA gDNA, quick change	This study	7H, S18A
pAG23	DnaC	T25-	pST25	oAG88-oAG92	PCR on 168CA gDNA, quick change	This study	1B
pHM642	DnaD	T18C-	pUT18C			DOI: 10.1093/nar/gkac1060	S13, S18A
pHM644	DnaD	T25-	pST25			DOI: 10.1093/nar/gkac1060	1B, 6B
pHM654	DnaI	T18C-	pUT18C	oHM677-oHM678	restriction cloning	This study	S18A
pAG77	DnaICTD	T18C-	pUT18C	oAG208-oAG209	PCR on 168CA gDNA, quick change	This study	S18A
pHM656	DnaI	T25-	pST25	oHM677-oHM678	restriction cloning	This study	1B, 7H
pAG80	DnaINTD	T25-	pST25	oAG210-oAG213	PCR on 168CA gDNA, quick change	This study	1B
pAG79	DnaICTD	T25-	pST25	oAG208-oAG212	PCR on 168CA gDNA, quick change	This study	1B, 7B, 7G
pAG204	DnaI CTDF131A	T25-	pAG79	see Table S2	quick change	This study	7G
pAG210	DnaI CTDF131D	T25-	pAG79	oAG422-oAG423	quick change	This study	7G
pAG207	DnaI CTDV134A	T25-	pAG79	see Table S2	quick change	This study	7G
pAG213	DnaI CTDV134D	T25-	pAG79	oAG428-oAG429	quick change	This study	7G
pAG180	DnaI CTDF145A	T25-	pAG79	see Table S2	quick change	This study	7G
pAG181	DnaI CTDF145D	T25-	pAG79	oAG361-oAG362	quick change	This study	7G
pAG183	DnaI CTDL152A	T25-	pAG79	see Table S2	quick change	This study	7G
pAG184	DnaI CTDL152D	T25-	pAG79	oAG365-oAG366	quick change	This study	7G
pAG313	DnaIF131A	T25-	pHM656	see Table S2	quick change	This study	7H
pAG314	DnaIF131D	T25-	pHM656	oAG422-oAG423	quick change	This study	7H
pAG315	DnaIV134A	T25-	pHM656	see Table S2	quick change	This study	7H
pAG316	DnaIV134D	T25-	pHM656	oAG428-oAG429	quick change	This study	7H
pAG317	DnaIF145A	T25-	pHM656	see Table S2	quick change	This study	7H
pAG318	DnaIF145D	T25-	pHM656	oAG361-oAG362	quick change	This study	7H
pAG319	DnaIL152A	T25-	pHM656	see Table S2	quick change	This study	7H
pAG320	DnaIL152D	T25-	pHM656	oAG365-oAG366	quick change	This study	7H

## Sheet: Table S5. strains
Table S5. Strains used in this study (see Table S6 for DnaB alanine variants)
Strain	Genotype	Parent strain	DNA used for construction	Reference	Used in Figure	additional note
E. coli
BL21(DE3)pLysS	F- ompT hsdSB (rB–, mB–) gal dcm λ(DE3) pLysS(cat)			https://doi.org/10.1016/0022-2836(86)90385-2 ; https://doi.org/10.1073/pnas.81.7.2035
BTH101	F- cya-99 araD139 galE15 galK16 rpsL1 (StrR) hsdR2 mcrA1 mcrB1 relA1			PMID: 28667611
CW198	MDS42 ΔrecA Δpdu kan::ΔrnhA	sCW181		DOI: 10.1093/nar/gkac1060
DH5⍺	F- endA1 glnV44 thi-1 recA1 relA1 gyrA96 deoR nupG Φ80dlacZΔM15 Δ(lacZYA-argF)U169 hsdR17(rK- mK+), λ–			Lab. stock
HM1784	BTH101 Δrnh::kan	BTH101		DOI: 10.1093/nar/gkac1060	all B2H figures
B. subtilis
168CA	trpC2			H. Murray Lab. stock (HM715)
AG02	trpC2 amyE::spc(PHYSPANK-dnaBECssrA-LGG-PVEG-lacI) kan::PSNP-dnaBWT dnaCA448G	CW53	pCW53	This study	2D-G, 3A, S2, S3, S18C, S19B
AG475	trpC2 amyE::spc(PHYSPANK-dnaBECssrA-LGG-PVEG-lacI) kan::PSNPdnaBL350D dnaCA448G	CW53	pAG38	This study	2F-G, 3A, S2C, S19B	IPTG-dependent
AG479	trpC2 amyE::spc(PHYSPANK-dnaBECssrA-LGG-PVEG-lacI) kan::PSNPdnaBY360D dnaCA448G	CW53	pAG42	This study	2F-G, 3A, S2C, S19B	IPTG-dependent
AG486	trpC2 amyE::spc(PHYSPANK-dnaBECssrA-LGG-PVEG-lacI) kan::PSNPdnaBR384E dnaCA448G	CW53	pAG49	This study	2F-G, 3A, S2C, S19B	IPTG-dependent
AG500	trpC2 amyE::spc(PHYSPANK-dnaBECssrA-LGG-PVEG-lacI) kan::PSNPdnaBD122K dnaCA448G	CW53	pAG67	This study	2F-G, 3A, S2C, S3, S19B	IPTG-dependent
AG502	trpC2 amyE::spc(PHYSPANK-dnaBECssrA-LGG-PVEG-lacI) kan::PSNPdnaBF161Q dnaCA448G	CW53	pAG69	This study	2F-G, 3A, S2C, S19B	IPTG-dependent
AG509	trpC2 amyE::spc(PHYSPANK-dnaBECssrA-LGG-PVEG-lacI) kan::PSNPdnaBL315D dnaCA448G	CW53	pAG58	This study	2F-G, 3A, S2C, S19B	IPTG-dependent
AG516	trpC2 amyE::spc(PHYSPANK-dnaBECssrA-LGG-PVEG-lacI) kan::PSNPdnaBL364D dnaCA448G	CW53	pAG83	This study	2F-G, 3A, S2C, S19B	IPTG-dependent
AG520	trpC2 amyE::spc(PHYSPANK-dnaBECssrA-LGG-PVEG-lacI) kan::PSNPdnaBY374D dnaCA448G	CW53	pAG87	This study	2F-G, 3A, S2C, S19B	IPTG-dependent
AG523	trpC2 amyE::spc(PHYSPANK-dnaBECssrA-LGG-PVEG-lacI) yycR::erm(tetOarray48) ycgO::phleo(PftsW-tetR-mCherry) sacA::cat(hbs-mgfp)	CW528	CW50 gDNA	This study
AG527	trpC2 amyE::spc(PHYSPANK-dnaBECssrA-LGG-PVEG-lacI) yycR::erm(tetOarray48) ycgO::phleo(PftsW-tetR-mCherry) sacA::cat(hbs-mgfp) kan::PSNP-dnaBM459A	AG523	AG270 gDNA	This study	3D-F	IPTG-dependent
AG528	trpC2 amyE::spc(PHYSPANK-dnaBECssrA-LGG-PVEG-lacI) yycR::erm(tetOarray48) ycgO::phleo(PftsW-tetR-mCherry) sacA::cat(hbs-mgfp) kan::PSNP-dnaBM460A	AG523	AG271 gDNA	This study	3D-F	IPTG-dependent
AG529	trpC2 amyE::spc(PHYSPANK-dnaBECssrA-LGG-PVEG-lacI) yycR::erm(tetOarray48) ycgO::phleo(PftsW-tetR-mCherry) sacA::cat(hbs-mgfp) kan::PSNP-dnaBL466A	AG523	AG272 gDNA	This study	3D-F	IPTG-dependent
AG541	trpC2 amyE::spc(PHYSPANK-dnaBECssrA-LGG-PVEG-lacI) yycR::erm(tetOarray48) ycgO::phleo(PftsW-tetR-mCherry) sacA::cat(hbs-mgfp) kan::PSNP-dnaBL350D	AG523	AG475 gDNA	This study	3D-F	IPTG-dependent
AG542	trpC2 amyE::spc(PHYSPANK-dnaBECssrA-LGG-PVEG-lacI) yycR::erm(tetOarray48) ycgO::phleo(PftsW-tetR-mCherry) sacA::cat(hbs-mgfp) kan::PSNP-dnaBY360D	AG523	AG479 gDNA	This study	3D-F	IPTG-dependent
AG543	trpC2 amyE::spc(PHYSPANK-dnaBECssrA-LGG-PVEG-lacI) yycR::erm(tetOarray48) ycgO::phleo(PftsW-tetR-mCherry) sacA::cat(hbs-mgfp) kan::PSNP-dnaBR384E	AG523	AG486 gDNA	This study	3D-F	IPTG-dependent
AG544	trpC2 amyE::spc(PHYSPANK-dnaBECssrA-LGG-PVEG-lacI) yycR::erm(tetOarray48) ycgO::phleo(PftsW-tetR-mCherry) sacA::cat(hbs-mgfp) kan::PSNP-dnaBD122K	AG523	AG500 gDNA	This study	3D-F	IPTG-dependent
AG547	trpC2 amyE::spc(PHYSPANK-dnaBECssrA-LGG-PVEG-lacI) yycR::erm(tetOarray48) ycgO::phleo(PftsW-tetR-mCherry) sacA::cat(hbs-mgfp) kan::PSNP-dnaBF161Q	AG523	AG502 gDNA	This study	3D-F	IPTG-dependent
AG548	trpC2 amyE::spc(PHYSPANK-dnaBECssrA-LGG-PVEG-lacI) yycR::erm(tetOarray48) ycgO::phleo(PftsW-tetR-mCherry) sacA::cat(hbs-mgfp) kan::PSNP-dnaBL315D	AG523	AG509 gDNA	This study	3D-F	IPTG-dependent
AG549	trpC2 amyE::spc(PHYSPANK-dnaBECssrA-LGG-PVEG-lacI) yycR::erm(tetOarray48) ycgO::phleo(PftsW-tetR-mCherry) sacA::cat(hbs-mgfp) kan::PSNP-dnaBL364D	AG523	AG516 gDNA	This study	3D-F	IPTG-dependent
AG550	trpC2 amyE::spc(PHYSPANK-dnaBECssrA-LGG-PVEG-lacI) yycR::erm(tetOarray48) ycgO::phleo(PftsW-tetR-mCherry) sacA::cat(hbs-mgfp) kan::PSNP-dnaBY374D	AG523	AG520 gDNA	This study	3D-F	IPTG-dependent
AG551	trpC2 amyE::spc(PHYSPANK-dnaBECssrA-LGG-PVEG-lacI) yycR::erm(tetOarray48) ycgO::phleo(PftsW-tetR-mCherry) sacA::cat(hbs-mgfp) kan::PSNP-dnaBWT	AG523	pAG53	This study	3D-F
AG572	trpC2 amyE::spc(PHSA+1T-RBS+3-dnaIECssrA-LGG-lacIQ18M/A109T/W220F) dnaIF145A::kan	CW234	pAG143	This study	7E
AG575	trpC2 amyE::spc(PHSA+1T-RBS+3-dnaIECssrA-LGG-lacIQ18M/A109T/W220F) dnaIL152A::kan	CW234	pAG146	This study	7E
AG599	trpC2 amyE::spc(PHSA+1T-RBS+3-dnaIECssrA-LGG-lacIQ18M/A109T/W220F) dnaIL152D::kan	CW234	pAG163	This study	7E-F	IPTG-dependent
AG617	trpC2 amyE::spc(PHSA+1T-RBS+3-dnaIECssrA-LGG-lacIQ18M/A109T/W220F) dnaIWT::kan	CW234	pCW200	This study	7E-F, S15B
AG629	trpC2 amyE::spc(xylR Pxyl-dnaAECssrA-LGG-dnaN) ΔdnaA::cat(PVEG-bgaB dnaADIII/IV)	FDS1821	PCR on CW361 gDNA (oFDS405/412)	This study	5E-F, S11, S12	Xylose-dependent
AG631	trpC2 amyE::spc(xylR Pxyl-dnaAECssrA-LGG-dnaN) kan::dnaAWT	AG629	pCW380	This study	5E-F, S11B, S12
AG632	trpC2 amyE::spc(xylR Pxyl-dnaAECssrA-LGG-dnaN) kan::dnaAL19A	AG629	pSF DnaA L19A	This study	5E-F	Xylose-dependent
AG633	trpC2 amyE::spc(xylR Pxyl-dnaAECssrA-LGG-dnaN) kan::dnaAS20A	AG629	pSF DnaA S20A	This study	5E
AG634	trpC2 amyE::spc(xylR Pxyl-dnaAECssrA-LGG-dnaN) kan::dnaAS23A	AG629	pSF DnaA S23A	This study	5E	Xylose-dependent
AG635	trpC2 amyE::spc(xylR Pxyl-dnaAECssrA-LGG-dnaN) kan::dnaAF24A	AG629	pSF DnaA F24A	This study	5E-F	Xylose-dependent
AG636	trpC2 amyE::spc(xylR Pxyl-dnaAECssrA-LGG-dnaN) kan::dnaAE25A	AG629	pSF DnaA E25A	This study	5E
AG638	trpC2 amyE::spc(xylR Pxyl-dnaAECssrA-LGG-dnaN) kan::dnaAY58A	AG629	pSF DnaA Y58A	This study	5E	Xylose-dependent
AG639	trpC2 amyE::spc(xylR Pxyl-dnaAECssrA-LGG-dnaN) kan::dnaAS20D	AG629	pAG190	This study	5E-F	Xylose-dependent
AG640	trpC2 amyE::spc(xylR Pxyl-dnaAECssrA-LGG-dnaN) kan::dnaAS23D	AG629	pAG191	This study	5E-F	Xylose-dependent
AG641	trpC2 amyE::spc(xylR Pxyl-dnaAECssrA-LGG-dnaN) kan::dnaAE25R	AG629	pAG192	This study	5E-F	Xylose-dependent
AG642	trpC2 amyE::spc(xylR Pxyl-dnaAECssrA-LGG-dnaN) kan::dnaAY58D	AG629	pAG193	This study	5E-F	Xylose-dependent
AG644	trpC2 amyE::spc(PHYSPANK-dnaBECssrA-LGG-PVEG-lacI) kan::PSNPdnaBK456E dnaCA448G	CW53	pAG230	This study	2F-G, 3A, S2C, S19B	IPTG-dependent
AG648	trpC2 amyE::spc(PHYSPANK-dnaBECssrA-LGG-PVEG-lacI) kan::PSNPdnaBD337F dnaCA448G	CW53	pAG234	This study	2F-G, 3A, S2C, S19B	IPTG-dependent
AG660	trpC2 amyE::spc(PHYSPANK-dnaBECssrA-LGG-PVEG-lacI) yycR::erm(tetOarray48) ycgO::phleo(PftsW-tetR-mCherry) sacA::cat(hbs-mgfp) kan::PSNP-dnaBK456E	AG523	AG644 gDNA	This study	3D-F	IPTG-dependent
AG662	trpC2 amyE::spc(PHYSPANK-dnaBECssrA-LGG-PVEG-lacI) yycR::erm(tetOarray48) ycgO::phleo(PftsW-tetR-mCherry) sacA::cat(hbs-mgfp) kan::PSNP-dnaBD337F	AG523	AG648 gDNA	This study	3D-F	IPTG-dependent
AG665	trpC2 amyE::spc(PHSA+1T-RBS+3-dnaIECssrA-LGG-lacIQ18M/A109T/W220F) dnaIF131A::kan	CW234	pAG261	This study	7E
AG668	trpC2 amyE::spc(PHSA+1T-RBS+3-dnaIECssrA-LGG-lacIQ18M/A109TW220F) dnaIF131D::kan	CW234	pAG265	This study	7E-F	IPTG-dependent
AG687	trpC2 amyE::spc(PHSA+1T-RBS+3-dnaIECssrA-LGG-lacIQ18M/A109T/W220F) dnaIV134A::kan	CW234	pAG263	This study	7E
AG688	trpC2 amyE::spc(PHSA+1T-RBS+3-dnaIECssrA-LGG-lacIQ18M/A109T/W220F) dnaIV134D::kan	CW234	pAG267	This study	7E-F	IPTG-dependent
AG694	trpC2 amyE::spc(PHSA+1T-dnaIECssrA-LGG-lacIQ18M/A109T/W220F) dnaIF145D::kan	CW234	pAG161	This study	7E-F	IPTG-dependent
AG705	trpC2 amyE::spc(PHYSPANK-dnaBECssrA-LGG-PVEG-lacI) kan::dnaBWT	CW50	PCRs assembly (detailed in Methods)	This study	S19B
AG706	trpC2 amyE::spc(PHYSPANK-dnaBECssrA-LGG-PVEG-lacI) kan::dnaBD122K	CW50	PCRs assembly (detailed in Methods)	This study	S19B	IPTG-dependent
AG707	trpC2 amyE::spc(PHYSPANK-dnaBECssrA-LGG-PVEG-lacI) kan::dnaBF161Q	CW50	PCRs assembly (detailed in Methods)	This study	S19B	IPTG-dependent
AG708	trpC2 amyE::spc(PHYSPANK-dnaBECssrA-LGG-PVEG-lacI) kan::dnaBL315D	CW50	PCRs assembly (detailed in Methods)	This study	S19B	IPTG-dependent
AG709	trpC2 amyE::spc(PHYSPANK-dnaBECssrA-LGG-PVEG-lacI) kan::dnaBD337F	CW50	PCRs assembly (detailed in Methods)	This study	S19B	IPTG-dependent
AG710	trpC2 amyE::spc(PHYSPANK-dnaBECssrA-LGG-PVEG-lacI) kan::dnaBL350D	CW50	PCRs assembly (detailed in Methods)	This study	S19B	IPTG-dependent
AG711	trpC2 amyE::spc(PHYSPANK-dnaBECssrA-LGG-PVEG-lacI) kan::dnaBY360D	CW50	PCRs assembly (detailed in Methods)	This study	S19B	IPTG-dependent
AG714	trpC2 amyE::spc(PHYSPANK-dnaBECssrA-LGG-PVEG-lacI) kan::dnaBR384E	CW50	PCRs assembly (detailed in Methods)	This study	S19B	IPTG-dependent
AG715	trpC2 amyE::spc(PHYSPANK-dnaBECssrA-LGG-PVEG-lacI) kan::dnaBK456E	CW50	PCRs assembly (detailed in Methods)	This study	S19B	IPTG-dependent
AG716	trpC2 amyE::spc(PHYSPANK-dnaBECssrA-LGG-PVEG-lacI) kan::dnaBM459A	CW50	PCRs assembly (detailed in Methods)	This study	S19B	IPTG-dependent
AG717	trpC2 amyE::spc(PHYSPANK-dnaBECssrA-LGG-PVEG-lacI) kan::dnaBM460A	CW50	PCRs assembly (detailed in Methods)	This study	S19B	IPTG-dependent
AG718	trpC2 amyE::spc(PHYSPANK-dnaBECssrA-LGG-PVEG-lacI) kan::dnaBM466A	CW50	PCRs assembly (detailed in Methods)	This study	S19B	IPTG-dependent
AG739	trpC2 amyE::spc(PHYSPANK-dnaBECssrA-LGG-PVEG-lacI) kan::dnaBL364D	CW50	PCRs assembly (detailed in Methods)	This study	S19B	IPTG-dependent
AG743	trpC2 amyE::spc(PHYSPANK-dnaBECssrA-LGG-PVEG-lacI) kan::dnaBY374D	CW50	PCRs assembly (detailed in Methods)	This study	S19B	IPTG-dependent
BWX721	yycR(−7°)::erm(tetOarray48) ycgO::spc(PftsW -tetR-cfp) sacA::kan(hbs-mypet)			PMID: 25071173
BWX2006	yycR(−7°)::erm(tetOarray120) ycgO::phleo(PftsW-tetR-mCherry) sacA::cat(hbs-mgfp)			PMID: 25071173
CW17	trpC2 amyE::spc(PHYSPANK-dnaB-PVEG-lacI)	168CA	pCW64	This study
CW27	trpC2 amyE::spc(PHYSPANK-dnaB-PVEG-lacI) ΔdnaB::cat(PVEG-bgaB)	CW17	pCW63	This study	S1A, S19A
CW50	trpC2 amyE::spc(PHYSPANK-dnaBECssrA-LGG-PVEG-lacI)	168CA	pCW110	This study	S1A, S19A
CW53	trpC2 amyE::spc(PHYSPANK-dnaBECssrA-LGG-PVEG-lacI) ΔdnaB::cat(PVEG-bgaB) dnaCA448G	CW50	multi-steps cloning (detailed in Methods)	This study	2A, 2D-G, 3A, S1-3, S18C, S19A
CW59	trpC2 amyE::spc(xylR Pxyl-dnaA-dnaN)	168CA	TR672 gDNA	This study
CW197	trpC2 amyE::spec(PHAT-dnaDECssrA-LGG-lacIQ18M/W220F) Δ(dnaD-nth-ypoC)::(cat PVEG-bgaB)			DOI: 10.1093/nar/gkac1060		IPTG-dependent
CW221	trpC2 amyE::spc(PHSA+1T-RBS+3-dnaIECssrA-LGG-lacIQ18M/A109T/W220F)	168CA	pCW212	This study	S15A
CW234	trpC2 amyE::spc(PHSA+1T-RBS+3-dnaIECssrA-LGG-lacIQ18M/A109T/W220F) ΔdnaI::cat(PVEG-bgaB)	CW221	pCW215	This study	7E-F, S15, S16	IPTG-dependent
CW361	trpC2 amyE::spc(xylR Pxyl-dnaA-dnaN) ΔdnaA::cat(PVEG-bgaB dnaADIII/IV)	CW59	PCRs assembly (detailed in Methods)	This study	S11A	Xylose-dependent
CW371	trpC2 ycgO::phleo(PftsW-tetR-mCherry)	168CA	BWX2006 gDNA	DOI: 10.1093/nar/gkac1060
CW381	trpC2 amyE::tet(PHSA+1T-dnaDECssrA-LGG-lacIQ18M/W220F)	168CA		DOI: 10.1093/nar/gkac1060
CW425	trpC2 yycR::erm(tetOarray48)	168CA	BWX721 gDNA	DOI: 10.1093/nar/gkac1060
CW528	trpC2 amyE::tet(PHSA+1T-dnaDECssrA-LGG-lacIQ18M/W220F) yycR::erm(tetOarray48) ycgO::phleo(PftsW-tetR-mCherry) sacA::cat(hbs-mgfp)	168CA	multi-steps cloning (detailed in Methods)	DOI: 10.1093/nar/gkac1060
FDS1352	trpC2 amyE::spc(xylR Pxyl-dnaA-dnaN)	168CA	TR672 gDNA	This study
FDS1821	trpC2 amyE::spc(xylR Pxyl-dnaAECssrA-LGG-dnaN)	168CA	multi-steps cloning (detailed in Methods)	This study	S11A
HM1108	trpC2 aprE::kan(lacI PSPAC-repN/oriN)	168CA		DOI: 10.1038/nature17962
HM1846	trpC2 sacA::cat(hbs-mgfp)	168CA	BWX2006 gDNA	DOI: 10.1093/nar/gkac1060
TR672	trpC2 aprE::kan(lacI Pspac-repN/oriN) amyE::spc(xylR Pxyl-dnaA-dnaN)	168CA		https://doi.org/10.15252/embj.2019101649

## Sheet: Table S6. DnaB Ala scan strains
Table S6. B. subtilis DnaB alanine variant strains
genotype strains:	trpC2 amyE::spc(PHYSPANK-dnaBECssrA-LGG-PVEG-lacI) kan::(PSNPdnaBsubstitution) dnaCA448G
parental strain:	CW53
Strain name	DnaB substitution	Plasmid used for mutagenesis	Used in Figure	initial phenotype observation on PAB agar
AG03	D3A	pAG DnaB D3A	2D	wild-type
AG04	Y4A	pAG DnaB Y4A	2D	wild-type
AG05	W5A	pAG DnaB W5A	2D	wild-type
AG06	K6A	pAG DnaB K6A	2D	wild-type
AG07	D7A	pAG DnaB D7A	2D	wild-type
AG08	V8A	pAG DnaB V8A	2D	wild-type
AG09	L9A	pAG DnaB L9A	2D	wild-type
AG10	P10A	pAG DnaB P10A	2D	wild-type
AG11	V11A	pAG DnaB V11A	2D	wild-type
AG12	D12A	pAG-DnaB D12A	2D	wild-type
AG13	P13A	pAG DnaB P13A	2D	wild-type
AG14	Y14A	pAG DnaB Y14A	2D	wild-type
AG15	V15A	pAG DnaB V15A	2D	wild-type
AG16	V16A	pAG DnaB V16A	2D	wild-type
AG17	K17A	pAG DnaB K17A	2D	wild-type
AG18	S18A	pAG DnaB S18A	2D	wild-type
AG19	R19A	pAG DnaB R19A	2D	wild-type
AG20	S20A	pAG DnaB S20A	2D	wild-type
AG21	M21A	pAG DnaB M21A	2D	wild-type
AG22	L22A	pAG DnaB L22A	2D	wild-type
AG23	Q23A	pAG DnaB Q23A	2D	wild-type
AG24	D24A	pAG DnaB D24A	2D	wild-type
AG25	I25A	pAG DnaB I25A	2D	wild-type
AG26	D26A	pAG DnaB D26A	2D	wild-type
AG27	R27A	pAG DnaB R27A	2D	wild-type
AG28	Q28A	pAG DnaB Q28A	2D	wild-type
AG29	I29A	pAG DnaB I29A	2D	wild-type
AG30	I30A	pAG DnaB I30A	2D	wild-type
AG31	T31A	pAG DnaB T31A	2D	wild-type
AG32	Q32A	pAG DnaB Q32A	2D	wild-type
AG33	L33A	pAG DnaB L33A	2D	wild-type
AG34	Y34A	pAG DnaB Y34A	2D	wild-type
AG35	Q35A	pAG DnaB Q35A	2D	wild-type
AG36	P36A	pAG DnaB P36A	2D	wild-type
AG37	L37A	pAG DnaB L37A	2D	wild-type
AG38	I38A	pAG DnaB I38A	2D	wild-type
AG39	G39A	pAG DnaB G39A	2D	wild-type
AG40	P40A	pAG DnaB P40A	2D	wild-type
AG41	V41A	pAG DnaB V41A	2D	wild-type
AG42	F43A	pAG DnaB F43A	2D	wild-type
AG43	S44A	pAG DnaB S44A	2D	wild-type
AG44	L45A	pAG DnaB L45A	2D	wild-type
AG45	Y46A	pAG DnaB Y46A	2D	wild-type
AG46	M47A	pAG DnaB M47A	2D	wild-type
AG47	T48A	pAG DnaB T48A	2D	wild-type
AG48	L49A	pAG DnaB L49A	2D	wild-type
AG49	W50A	pAG DnaB W50A	2D	wild-type
AG50	G51A	pAG DnaB G51A	2D	wild-type
AG51	E52A	pAG DnaB E52A	2D	wild-type
AG52	L53A	pAG DnaB L53A	2D	wild-type
AG53	E54A	pAG DnaB E54A	2D	wild-type
AG54	Q55A	pAG DnaB Q55A	2D	wild-type
AG330	N56A	pAG DnaB N56A	2D	wild-type
AG55	R57A	pAG DnaB R57A	2D	wild-type
AG56	L58A	pAG DnaB L58A	2D	wild-type
AG57	W59A	pAG DnaB W59A	2D	wild-type
AG58	G60A	pAG DnaB G60A	2D	wild-type
AG59	G61A	pAG DnaB G61A	2D	wild-type
AG60	E62A	pAG DnaB E62A	2D	wild-type
AG331	S63A	pAG DnaB S63A	2D	wild-type
AG61	T64A	pAG DnaB T64A	2D	wild-type
AG62	H65A	pAG DnaB H65A	2D	wild-type
AG63	R66A	pAG DnaB R66A	2D	wild-type
AG64	Q67A	pAG DnaB Q67A	2D	wild-type
AG65	L68A	pAG DnaB L68A	2D	wild-type
AG66	M69A	pAG DnaB M69A	2D	wild-type
AG332	G70A	pAG DnaB G70A	2D	wild-type
AG67	M71A	pAG-DnaB M71A	2D	wild-type
AG68	T72A	pAG-DnaB T72A	2D	wild-type
AG69	Q73A	pAG-DnaB Q73A	2D	wild-type
AG70	S74A	pAG DnaB S74A	2D	wild-type
AG71	N75A	pAG DnaB N75A	2D	wild-type
AG72	L76A	pAG DnaB L76A	2D	wild-type
AG73	K77A	pAG DnaB K77A	2D	wild-type
AG74	T78A	pAG DnaB T78A	2D	wild-type
AG75	I79A	pAG DnaB I79A	2D	wild-type
AG76	H80A	pAG DnaB H80A	2D	wild-type
AG77	Q81A	pAG DnaB Q81A	2D	wild-type
AG78	E82A	pAG DnaB E82A	2D	wild-type
AG79	Q83A	pAG DnaB Q83A	2D	wild-type
AG80	G84A	pAG DnaB G84A	2D	wild-type
AG81	K85A	pAG DnaB K85A	2D	wild-type
AG82	L86A	pAG DnaB L86A	2D	wild-type
AG83	E87A	pAG DnaB E87A	2D	wild-type
AG84	G88A	pAG DnaB G88A	2D	wild-type
AG85	I89A	pAG DnaB I89A	2D	wild-type
AG333	G90A	pAG DnaB G90A	2D	wild-type
AG87	L91A	pAG DnaB L91A	2D	wild-type
AG88	L92A	pAG DnaB L92A	2D	wild-type
AG89	K93A	pAG DnaB K93A	2D	wild-type
AG90	V94A	pAG DnaB V94A	2D	wild-type
AG91	Y95A	pAG DnaB Y95A	2D	wild-type
AG92	M96A	pAG DnaB M96A	2D	wild-type
AG93	K97A	pAG DnaB K97A	2D	wild-type
AG94	E98A	pAG DnaB E98A	2D	wild-type
AG95	S99A	pAG DnaB S99A	2D	wild-type
AG96	E100A	pAG DnaB E100A	2D	wild-type
AG97	R101A	pAG DnaB R101A	2D	wild-type
AG98	Q102A	pAG DnaB Q102A	2D	wild-type
AG99	E103A	pAG DnaB E103A	2D	wild-type
AG100	R104A	pAG DnaB R104A	2D	wild-type
AG101	L105A	pAG DnaB L105A	2D	wild-type
AG102	F106A	pAG DnaB F106A	2D	wild-type
AG103	I107A	pAG DnaB I107A	2D	wild-type
AG104	Y108A	pAG DnaB Y108A	2D	wild-type
AG105	E109A	pAG DnaB E109A	2D	wild-type
AG106	L110A	pAG DnaB L110A	2D	wild-type
AG107	L111A	pAG DnaB L111A	2D	wild-type
AG108	P112A	pAG DnaB P112A	2D	wild-type
AG109	P113A	pAG DnaB P113A	2D	wild-type
AG110	L114A	pAG DnaB L114A	2D	wild-type
AG111	R115A	pAG DnaB R115A	2D	wild-type
AG112	P116A	pAG DnaB P116A	2D	wild-type
AG113	N117A	pAG DnaB N117A	2D	wild-type
AG114	E118A	pAG DnaB E118A	2D	wild-type
AG115	F119A	pAG DnaB F119A	2D	wild-type
AG116	F120A	pAG DnaB F120A	2D	wild-type
AG117	E121A	pAG DnaB E121A	2D	wild-type
AG118	D122A	pAG DnaB D122A	2D-F, S2B, S3	transparent
AG119	G123A	pAG DnaB G123A	2D	wild-type
AG120	M124A	pAG DnaB M124A	2D	wild-type
AG121	L125A	pAG DnaB L125A	2D	wild-type
AG122	N126A	pAG DnaB N126A	2D	wild-type
AG123	V127A	pAG DnaB V127A	2D	wild-type
AG124	F128A	pAG DnaB F128A	2D	wild-type
AG125	L129A	pAG DnaB L129A	2D	wild-type
AG126	Y130A	pAG DnaB Y130A	2D	wild-type
AG127	N131A	pAG DnaB N131A	2D	wild-type
AG128	R132A	pAG DnaB R132A	2D	wild-type
AG129	V133A	pAG DnaB V133A	2D	wild-type
AG130	G134A	pAG DnaB G134A	2D	wild-type
AG131	K135A	pAG DnaB K135A	2D	wild-type
AG132	T136A	pAG DnaB T136A	2D	wild-type
AG133	K137A	pAG DnaB K137A	2D	wild-type
AG134	Y138A	pAG DnaB Y138A	2D	wild-type
AG135	Q139A	pAG DnaB Q139A	2D	wild-type
AG136	Q140A	pAG DnaB Q140A	2D	wild-type
AG137	L141A	pAG DnaB L141A	2D	wild-type
AG138	K142A	pAG DnaB K142A	2D	wild-type
AG139	Q143A	pAG DnaB Q143A	2D	wild-type
AG140	F144A	pAG DnaB F144A	2D	wild-type
AG141	F145A	pAG DnaB F145A	2D	wild-type
AG142	T146A	pAG DnaB T146A	2D	wild-type
AG143	H147A	pAG DnaB H147A	2D	wild-type
AG144	P148A	pAG DnaB P148A	2D	wild-type
AG145	I150A	pAG DnaB I150A	2D	wild-type
AG146	S151A	pAG DnaB S151A	2D	wild-type
AG147	E152A	pAG DnaB E152A	2D	wild-type
AG335	D153A	pAG DnaB D153A	2D	wild-type
AG149	K155A	pAG DnaB K155A	2D	wild-type
AG150	D156A	pAG DnaB D156A	2D	wild-type
AG151	I157A	pAG DnaB I157A	2D	wild-type
AG152	T158A	pAG DnaB T158A	2D	wild-type
AG153	R159A	pAG DnaB R159A	2D	wild-type
AG154	P160A	pAG DnaB P160A	2D	wild-type
AG155	F161A	pAG DnaB F161A	2D-F, S2B	transparent
AG156	N162A	pAG DnaB N162A	2D	wild-type
AG157	H163A	pAG DnaB H163A	2D	wild-type
AG158	F165A	pAG DnaB F165A	2D	wild-type
AG159	E166A	pAG DnaB E166A	2D	wild-type
AG160	S167A	pAG DnaB S167A	2D	wild-type
AG161	L168A	pAG DnaB L168A	2D	wild-type
AG162	Q169A	pAG DnaB Q169A	2D	wild-type
AG163	P170A	pAG DnaB P170A	2D	wild-type
AG164	S171A	pAG DnaB S171A	2D	wild-type
AG165	E172A	pAG DnaB E172A	2D	wild-type
AG166	W173A	pAG DnaB W173A	2D	wild-type
AG167	K174A	pAG DnaB K174A	2D	wild-type
AG168	L175A	pAG DnaB L175A	2D	wild-type
AG169	T176A	pAG DnaB T176A	2D	wild-type
AG170	S177A	pAG DnaB S177A	2D	wild-type
AG171	D178A	pAG DnaB D178A	2D	wild-type
AG172	M179A	pAG DnaB M179A	2D	wild-type
AG173	E180A	pAG DnaB E180A	2D	wild-type
AG174	E181A	pAG DnaB E181A	2D	wild-type
AG175	T182A	pAG DnaB T182A	2D	wild-type
AG176	V183A	pAG DnaB V183A	2D	wild-type
AG177	R184A	pAG DnaB R184A	2D	wild-type
AG178	L185A	pAG DnaB L185A	2D	wild-type
AG179	E187A	pAG DnaB E187A	2D	wild-type
AG180	G188A	pAG DnaB G188A	2D	wild-type
AG181	S189A	pAG DnaB S189A	2D	wild-type
AG182	E190A	pAG DnaB E190A	2D	wild-type
AG183	Y191A	pAG DnaB Y191A	2D	wild-type
AG184	T192A	pAG DnaB T192A	2D	wild-type
AG185	S193A	pAG DnaB S193A	2D	wild-type
AG186	V194A	pAG DnaB V194A	2D	wild-type
AG187	G195A	pAG DnaB G195A	2D	wild-type
AG188	Q196A	pAG DnaB Q196A	2D	wild-type
AG189	S197A	pAG DnaB S197A	2D	wild-type
AG190	P198A	pAG DnaB P198A	2D	wild-type
AG191	S199A	pAG DnaB S199A	2D	wild-type
AG192	Y200A	pAG DnaB Y200A	2D	wild-type
AG193	T201A	pAG DnaB T201A	2D	wild-type
AG194	I202A	pAG DnaB I202A	2D	wild-type
AG195	T203A	pAG DnaB T203A	2D	wild-type
AG196	E204A	pAG DnaB E204A	2D	wild-type
AG197	D205A	pAG DnaB D205A	2D	wild-type
AG198	V206A	pAG DnaB V206A	2D	wild-type
AG199	F207A	pAG DnaB F207A	2D	wild-type
AG200	D208A	pAG DnaB D208A	2D	wild-type
AG201	F209A	pAG DnaB F209A	2D	wild-type
AG202	D210A	pAG DnaB D210A	2D	wild-type
AG203	L211A	pAG DnaB L211A	2D	wild-type
AG204	F212A	pAG DnaB F212A	2D	wild-type
AG205	L213A	pAG DnaB L213A	2D	wild-type
AG336	G215A	pAG DnaB G215A	2D	wild-type
AG207	L216A	pAG DnaB L216A	2D	wild-type
AG208	S217A	pAG DnaB S217A	2D	wild-type
AG209	E218A	pAG DnaB E218A	2D	wild-type
AG210	T219A	pAG DnaB T219A	2D	wild-type
AG211	M220A	pAG DnaB M220A	2D	wild-type
AG212	I221A	pAG DnaB I221A	2D	wild-type
AG213	P222A	pAG DnaB P222A	2D	wild-type
AG214	R223A	pAG DnaB R223A	2D	wild-type
AG215	K224A	pAG DnaB K224A	2D	wild-type
AG216	M226A	pAG DnaB M226A	2D	wild-type
AG217	T227A	pAG DnaB T227A	2D	wild-type
AG218	Q228A	pAG DnaB Q228A	2D	wild-type
AG219	Q229A	pAG DnaB Q229A	2D	wild-type
AG220	V230A	pAG DnaB V230A	2D	wild-type
AG221	R231A	pAG DnaB R231A	2D	wild-type
AG222	D232A	pAG DnaB D232A	2D	wild-type
AG223	T233A	pAG DnaB T233A	2D	wild-type
AG224	I234A	pAG DnaB I234A	2D	wild-type
AG225	K235A	pAG DnaB K235A	2D	wild-type
AG226	K236A	pAG DnaB K236A	2D	wild-type
AG227	L237A	pAG DnaB L237A	2D	wild-type
AG228	S238A	pAG DnaB S238A	2D	wild-type
AG337	Y239A	pAG DnaB Y239A	2D	wild-type
AG229	L240A	pAG DnaB L240A	2D	wild-type
AG230	Y241A	pAG DnaB Y241A	2D	wild-type
AG231	G242A	pAG DnaB G242A	2D	wild-type
AG232	I243A	pAG DnaB I243A	2D	wild-type
AG233	D244A	pAG DnaB D244A	2D	wild-type
AG234	P245A	pAG DnaB P245A	2D	wild-type
AG235	L246A	pAG DnaB L246A	2D	wild-type
AG236	Q247A	pAG DnaB Q247A	2D	wild-type
AG237	M248A	pAG DnaB M248A	2D	wild-type
AG238	Q249A	pAG DnaB Q249A	2D	wild-type
AG239	N250A	pAG DnaB N250A	2D	wild-type
AG240	V251A	pAG DnaB V251A	2D	wild-type
AG241	V252A	pAG DnaB V252A	2D	wild-type
AG242	M253A	pAG DnaB M253A	2D	wild-type
AG243	S254A	pAG DnaB S254A	2D	wild-type
AG244	I256A	pAG DnaB I256A	2D	wild-type
AG245	D257A	pAG DnaB D257A	2D	wild-type
AG338	E258A	pAG DnaB E258A	2D	wild-type
AG246	R259A	pAG DnaB R259A	2D	wild-type
AG247	D260A	pAG DnaB D260A	2D	wild-type
AG248	V261A	pAG DnaB V261A	2D	wild-type
AG249	I262A	pAG DnaB I262A	2D	wild-type
AG250	T263A	pAG DnaB T263A	2D	wild-type
AG251	T264A	pAG DnaB T264A	2D	wild-type
AG252	E265A	pAG DnaB E265A	2D	wild-type
AG253	L267A	pAG DnaB L267A	2D	wild-type
AG254	R268A	pAG DnaB R268A	2D	wild-type
AG255	K269A	pAG DnaB K269A	2D	wild-type
AG256	S272A	pAG DnaB S272A	2D	wild-type
AG257	D273A	pAG DnaB D273A	2D	wild-type
AG258	W274A	pAG DnaB W274A	2D	wild-type
AG259	Y275A	pAG DnaB Y275A	2D	wild-type
AG260	Q276A	pAG DnaB Q276A	2D	wild-type
AG261	I277A	pAG DnaB I277A	2D	wild-type
AG262	E278A	pAG DnaB E278A	2D	wild-type
AG263	R279A	pAG DnaB R279A	2D	wild-type
AG264	N280A	pAG DnaB N280A	2D	wild-type
AG339	G281A	pPM DnaB G281A	2D	wild-type
AG266	Q282A	pAG DnaB Q282A	2D	wild-type
AG267	L283A	pAG DnaB L283A	2D	wild-type
AG454	P284A	pPM DnaB P284A	2D	wild-type
AG268	D285A	pAG DnaB D285A	2D	wild-type
AG269	L286A	pPM DnaB L286A	2D	wild-type
AG278	V287A	pPM DnaB V287A	2D	wild-type
AG279	E288A	pPM DnaB E288A	2D	wild-type
AG280	K289A	pPM DnaB K289A	2D	wild-type
AG281	T290A	pPM DnaB T290A	2D	wild-type
AG282	Q291A	pAG DnaB Q291A	2D	wild-type
AG283	P292A	pAG DnaB P292A	2D	wild-type
AG284	V293A	pAG DnaB V293A	2D	wild-type
AG285	H294A	pAG DnaB H294A	2D	wild-type
AG286	L295A	pPM DnaB L295A	2D	wild-type
AG287	R296A	pAG DnaB R296A	2D	wild-type
AG288	E297A	pAG DnaB E297A	2D	wild-type
AG289	G298A	pAG DnaB G298A	2D	wild-type
AG290	E299A	pPM DnaB E299A	2D	wild-type
AG291	Q300A	pAG DnaB Q300A	2D	wild-type
AG292	P301A	pPM DnaB P301A	2D	wild-type
AG293	E303A	pPM DnaB E303A	2D	wild-type
AG294	E304A	pPM DnaB E304A	2D	wild-type
AG455	D305A	pPM DnaB D305A	2D	wild-type
AG295	S306A	pPM DnaB S306A	2D	wild-type
AG456	L307A	pPM DnaB L307A	2D	wild-type
AG296	D308A	pPM DnaB D308A	2D	wild-type
AG297	G309A	pPM DnaB G309A	2D	wild-type
AG457	K310A	pPM DnaB K310A	2D	wild-type
AG298	L311A	pAG DnaB L311A	2D	transparent
AG458	I312A	pPM DnaB I312A	2D	wild-type
AG299	L314A	pPM DnaB L314A	2D	wild-type
AG386	L315A	pAG DnaB L315A	2D-F, S2B	sick
AG301	E316A	pPM DnaB E316A	2D	wild-type
AG302	I318A	pPM DnaB I318A	2D	wild-type
AG303	S319A	pPM DnaB S319A	2D	wild-type
AG304	P320A	pPM DnaB P320A	2D	wild-type
AG305	K321A	pPM DnaB K321A	2D	wild-type
AG306	K322A	pPM DnaB K322A	2D	wild-type
AG307	L323A	pAG DnaB L323A	2D	wild-type
AG308	L324A	pPM DnaB L324A	2D	wild-type
AG309	Q325A	pAG DnaB Q325A	2D	wild-type
AG310	D326A	pPM DnaB D326A	2D	transparent
AG311	I327A	pPM DnaB I327A	2D	wild-type
AG312	D329A	pPM DnaB D329A	2D	wild-type
AG471	G330A	pAG DnaB G330A	2D	wild-type
AG340	T331A	pPM DnaB T331A	2D	wild-type
AG341	E332A	pPM DnaB E332A	2D	wild-type
AG342	P333A	pPM DnaB P333A	2D	wild-type
AG343	S334A	pPM DnaB S334A	2D	wild-type
AG344	K335A	pPM DnaB K335A	2D	wild-type
AG345	D337A	pPM DnaB D337A	2D-F, S2C, S18C	less dense
AG346	L338A	pPM DnaB L338A	2D	wild-type
AG347	K339A	pPM DnaB K339A	2D	wild-type
AG348	I340A	pPM DnaB I340A	2D	wild-type
AG349	I341A	pPM DnaB I341A	2D	wild-type
AG350	E342A	pPM DnaB E342A	2D	wild-type
AG351	E343A	pPM DnaB E343A	2D	wild-type
AG352	I344A	pPM DnaB I344A	2D	wild-type
AG319	M345A	pAG DnaB M345A	2D	wild-type
AG353	F346A	pPM DnaB F346A	2D	wild-type
AG354	E347A	pPM DnaB E347A	2D	wild-type
AG355	Q348A	pPM DnaB Q348A	2D	wild-type
AG356	K349A	pPM DnaB K349A	2D	wild-type
AG357	L350A	pPM DnaB L350A	2D-F, S2B	sick
AG358	E351A	pPM DnaB E351A	2D	wild-type
AG359	P352A	pPM DnaB P352A	2D	wild-type
AG360	G353A	pPM DnaB G353A	2D	wild-type
AG361	V354A	pPM DnaB V354A	2D	wild-type
AG362	T355A	pPM DnaB T355A	2D	wild-type
AG321	N356A	pPM DnaB N356A	2D	wild-type
AG363	V357A	pPM DnaB V357A	2D	wild-type
AG364	L358A	pPM DnaB L358A	2D	wild-type
AG365	I359A	pPM DnaB I359A	2D	wild-type
AG366	Y360A	pPM DnaB Y360A	2D-F, S2B	transparent
AG367	Y361A	pPM DnaB Y361A	2D	wild-type
AG368	V362A	pPM DnaB V362A	2D	wild-type
AG369	M363A	pPM DnaB M363A	2D	wild-type
AG370	L364A	pPM DnaB L364A	2D-F, S2B	transparent
AG371	K365A	pPM DnaB K365A	2D	wild-type
AG322	T366A	pPM DnaB T366A	2D	wild-type
AG323	D367A	pAG DnaB D367A	2D	wild-type
AG372	M368A	pPM DnaB M368A	2D	wild-type
AG373	K369A	pPM DnaB K369A	2D	wild-type
AG374	L370A	pPM DnaB L370A	2D	wild-type
AG324	S371A	pAG DnaB S371A	2D	wild-type
AG375	K372A	pPM DnaB K372A	2D	wild-type
AG325	N373A	pPM DnaB N373A	2D	wild-type
AG376	Y374A	pPM DnaB Y374A	2D-F, S2B, S18C	less dense
AG326	I375A	pPM DnaB I375A	2D	wild-type
AG377	Q376A	pPM DnaB Q376A	2D	wild-type
AG378	K377A	pPM DnaB K377A	2D	wild-type
AG379	I378A	pPM DnaB I378A	2D	wild-type
AG380	S380A	pPM DnaB S380A	2D	wild-type
AG381	H381A	pPM DnaB H381A	2D	wild-type
AG382	W382A	pPM DnaB W382A	2D	less dense
AG383	R384A	pPM DnaB R384A	2D-F, S2B, S18C	less dense
AG384	K385A	pPM DnaB K385A	2D	wild-type
AG459	K386A	pAG DnaB K386A	2D	wild-type
AG460	V387A	pAG DnaB V387A	2D	wild-type
AG400	K388A	pPM DnaB K388A	2D	wild-type
AG401	T389A	pPM DnaB T389A	2D	wild-type
AG389	V390A	pPM DnaB V390A	2D	wild-type
AG461	R391A	pAG DnaB R391A	2D	wild-type
AG402	E392A	pPM DnaB E392A	2D	wild-type
AG390	M394A	pPM DnaB M394A	2D	wild-type
AG403	K395A	pPM DnaB K395A	2D	wild-type
AG404	L396A	pPM DnaB L396A	2D	wild-type
AG405	I398A	pPM DnaB I398A	2D	wild-type
AG392	E399A	pPM DnaB E399A	2D	wild-type
AG406	E400A	pPM DnaB E400A	2D	wild-type
AG327	N401A	pPM DnaB N401A	2D	wild-type
AG407	R402A	pPM DnaB R402A	2D	wild-type
AG408	Q403A	pPM DnaB Q403A	2D	wild-type
AG409	Y404A	pPM DnaB Y404A	2D	wild-type
AG410	L405A	pPM DnaB L405A	2D	wild-type
AG328	E406A	pPM DnaB E406A	2D	wild-type
AG411	W407A	pPM DnaB W407A	2D	wild-type
AG412	E409A	pPM DnaB E409A	2D	wild-type
AG413	G410A	pPM DnaB G410A	2D	wild-type
AG462	K411A	pAG DnaB K411A	2D	wild-type
AG463	T412A	pAG DnaB T412A	2D	wild-type
AG464	K413A	pAG DnaB K413A	2D	wild-type
AG472	S414A	pAG DnaB S414A	2D	wild-type
AG414	S415A	pPM DnaB S415A	2D	wild-type
AG415	K416A	pPM DnaB K416A	2D	wild-type
AG416	R417A	pPM DnaB R417A	2D	wild-type
AG465	N418A	pAG DnaB N418A	2D	wild-type
AG466	Q419A	pAG DnaB Q419A	2D	wild-type
AG417	K420A	pPM DnaB K420A	2D	wild-type
AG467	V421A	pAG DnaB V421A	2D	wild-type
AG387	I422A	pPM DnaB I422A	2D	wild-type
AG418	R423A	pPM DnaB R423A	2D	less dense
AG393	E424A	pPM DnaB E424A	2D	wild-type
AG419	E425A	pPM DnaB E425A	2D	less dense
AG394	K426A	pAG DnaB K426A	2D	wild-type
AG395	L427A	pPM DnaB L427A	2D	wild-type
AG420	P428A	pPM DnaB P428A	2D	less dense
AG421	D429A	pPM DnaB D429A	2D	wild-type
AG396	W430A	pAG DnaB W430A	2D	less dense
AG422	M431A	pPM DnaB M431A	2D	wild-type
AG473	T432A	pAG DnaB T432A	2D	wild-type
AG388	E433A	pPM DnaB E433A	2D	wild-type
AG423	K434A	pPM DnaB K434A	2D	wild-type
AG468	E435A	pAG DnaB E435A	2D	wild-type
AG424	T436A	pPM DnaB T436A	2D	wild-type
AG425	S438A	pPM DnaB S438A	2D	wild-type
AG426	D439A	pPM DnaB D439A	2D	wild-type
AG427	S440A	pPM DnaB S440A	2D	wild-type
AG428	E441A	pPM DnaB E441A	2D	wild-type
AG398	S442A	pAG DnaB S442A	2D	wild-type
AG429	G443A	pPM DnaB G443A	2D	wild-type
AG430	Q444A	pPM DnaB Q444A	2D	wild-type
AG431	Q445A	pPM DnaB Q445A	2D	wild-type
AG432	K446A	pPM DnaB K446A	2D	wild-type
AG433	L447A	pPM DnaB L447A	2D	wild-type
AG434	H448A	pPM DnaB H448A	2D	wild-type
AG329	P449A	pPM DnaB P449A	2D	wild-type
AG469	Q450A	pAG DnaB Q450A	2D	wild-type
AG436	D451A	pPM DnaB D451A	2D	wild-type
AG437	L452A	pPM DnaB L452A	2D	wild-type
AG438	E453A	pPM DnaB E453A	2D	wild-type
AG439	E454A	pPM DnaB E454A	2D	wild-type
AG440	Q455A	pPM DnaB Q455A	2D	wild-type
AG441	K456A	pPM DnaB K456A	2D-F	less dense
AG442	K457A	pPM DnaB K457A	2D	wild-type
AG443	K458A	pPM DnaB K458A	2D	wild-type
AG270	M459A	pPM DnaB M459A	2D-G, 3A, S2B, S19B	lethal
AG271	M460A	pPM DnaB M460A	2D-G, 3A, S2B, S19B	lethal
AG444	E461A	pPM DnaB E461A	2D	wild-type
AG445	E462A	pPM DnaB E462A	2D	wild-type
AG446	M463A	pPM DnaB M463A	2D	wild-type
AG447	Q464A	pPM DnaB Q464A	2D	wild-type
AG448	K465A	pPM DnaB K465A	2D	wild-type
AG272	L466A	pPM DnaB L466A	2D-G, 3A, S2B, S19B	lethal
AG449	K467A	pPM DnaB K467A	2D	wild-type
AG450	K468A	pPM DnaB K468A	2D	wild-type
AG451	Y469A	pPM DnaB Y469A	2D	wild-type
AG452	S470A	pPM DnaB S470A	2D	wild-type
AG470	Y472A	pAG DnaB Y472A	2D-E, S2B	sick
wild-type
less dense
transparent
sick
lethal

## Sheet: Table S7 Plate reader data
TABLE 7. Automated growth of DnaB alanine variants grown in PAB medium
strain	DnaB allelle/ Time (min)	0	6	12	24	30	36	42	48	54	60	66	72	78	84	90	96	102	108	114	120	126	132	138	144	150	156	162	168	174	180	186	192	198	204	210	216	222	228	234	240	246	252	258	264	270	276	282	288
AG03	D3A	0.095	0.093	0.093	0.092	0.091	0.091	0.091	0.091	0.09	0.09	0.09	0.09	0.09	0.09	0.09	0.09	0.09	0.09	0.09	0.09	0.09	0.09	0.09	0.09	0.09	0.09	0.09	0.09	0.09	0.09	0.091	0.091	0.092	0.092	0.093	0.093	0.094	0.095	0.097	0.099	0.101	0.103	0.107	0.111	0.117	0.124	0.134	0.148
AG04	Y4A	0.096	0.094	0.094	0.093	0.093	0.093	0.092	0.092	0.092	0.092	0.091	0.091	0.091	0.092	0.092	0.091	0.091	0.091	0.091	0.091	0.091	0.091	0.091	0.091	0.091	0.092	0.091	0.091	0.091	0.091	0.091	0.091	0.092	0.092	0.092	0.092	0.093	0.093	0.095	0.095	0.096	0.097	0.098	0.1	0.103	0.106	0.111	0.116
AG05	W5A	0.098	0.097	0.097	0.095	0.095	0.095	0.094	0.094	0.093	0.094	0.093	0.093	0.093	0.094	0.093	0.093	0.093	0.093	0.093	0.094	0.094	0.094	0.095	0.095	0.095	0.096	0.096	0.098	0.098	0.099	0.1	0.102	0.105	0.108	0.11	0.115	0.12	0.127	0.134	0.145	0.158	0.172	0.198	0.23	0.268	0.315	0.359	0.4
AG06	K6A	0.093	0.091	0.091	0.09	0.09	0.09	0.089	0.089	0.089	0.089	0.089	0.088	0.088	0.089	0.089	0.088	0.088	0.088	0.088	0.088	0.088	0.088	0.088	0.088	0.088	0.089	0.089	0.089	0.089	0.089	0.089	0.089	0.09	0.091	0.091	0.092	0.093	0.094	0.096	0.098	0.101	0.104	0.108	0.113	0.121	0.128	0.139	0.152
AG07	D7A	0.092	0.089	0.089	0.088	0.088	0.088	0.087	0.087	0.087	0.087	0.087	0.087	0.087	0.087	0.087	0.087	0.087	0.087	0.087	0.087	0.087	0.087	0.087	0.087	0.087	0.087	0.088	0.088	0.088	0.088	0.088	0.088	0.09	0.09	0.091	0.092	0.093	0.094	0.097	0.099	0.102	0.107	0.111	0.118	0.127	0.139	0.153	0.17
AG08	V8A	0.096	0.093	0.092	0.091	0.09	0.09	0.09	0.09	0.09	0.09	0.089	0.089	0.089	0.089	0.089	0.089	0.089	0.089	0.089	0.089	0.089	0.089	0.089	0.089	0.089	0.089	0.089	0.089	0.089	0.089	0.09	0.09	0.09	0.091	0.091	0.092	0.093	0.093	0.095	0.096	0.098	0.1	0.103	0.106	0.111	0.117	0.125	0.136
AG09	L9A	0.096	0.094	0.092	0.092	0.091	0.091	0.091	0.091	0.091	0.09	0.091	0.09	0.09	0.09	0.09	0.09	0.091	0.09	0.09	0.09	0.091	0.09	0.09	0.091	0.09	0.09	0.09	0.09	0.091	0.091	0.091	0.091	0.091	0.093	0.092	0.093	0.093	0.094	0.096	0.096	0.098	0.101	0.103	0.107	0.111	0.116	0.123	0.132
AG10	P10A	0.096	0.095	0.093	0.093	0.092	0.093	0.092	0.092	0.092	0.091	0.092	0.091	0.092	0.091	0.091	0.091	0.092	0.09	0.091	0.091	0.093	0.091	0.09	0.091	0.091	0.09	0.091	0.09	0.091	0.091	0.092	0.091	0.091	0.093	0.092	0.092	0.092	0.093	0.094	0.094	0.096	0.097	0.099	0.1	0.103	0.106	0.109	0.115
AG11	V11A	0.099	0.097	0.095	0.095	0.094	0.094	0.093	0.093	0.093	0.093	0.093	0.092	0.093	0.092	0.092	0.092	0.093	0.092	0.092	0.092	0.094	0.092	0.091	0.093	0.093	0.092	0.093	0.092	0.093	0.094	0.095	0.095	0.095	0.098	0.097	0.099	0.1	0.103	0.106	0.107	0.112	0.117	0.123	0.131	0.141	0.154	0.168	0.191
AG12	D12A	0.096	0.093	0.092	0.092	0.091	0.091	0.091	0.091	0.09	0.09	0.09	0.09	0.09	0.09	0.09	0.09	0.09	0.089	0.09	0.09	0.091	0.09	0.089	0.09	0.09	0.09	0.09	0.09	0.091	0.091	0.092	0.092	0.092	0.094	0.094	0.095	0.096	0.099	0.101	0.103	0.107	0.111	0.116	0.123	0.132	0.145	0.159	0.178
AG13	P13A	0.092	0.089	0.088	0.088	0.087	0.087	0.087	0.087	0.087	0.086	0.086	0.086	0.086	0.086	0.086	0.086	0.086	0.086	0.086	0.086	0.086	0.086	0.086	0.086	0.086	0.086	0.086	0.087	0.087	0.087	0.088	0.088	0.088	0.089	0.088	0.089	0.09	0.091	0.092	0.094	0.097	0.098	0.102	0.105	0.11	0.117	0.125	0.135
AG14	Y14A	0.096	0.092	0.09	0.09	0.089	0.089	0.089	0.089	0.089	0.089	0.088	0.088	0.088	0.088	0.088	0.088	0.088	0.088	0.088	0.088	0.089	0.088	0.088	0.089	0.089	0.088	0.089	0.089	0.089	0.089	0.09	0.09	0.091	0.092	0.092	0.093	0.094	0.096	0.098	0.099	0.103	0.106	0.111	0.116	0.124	0.134	0.147	0.162
AG15	V15A	0.095	0.092	0.092	0.092	0.091	0.091	0.091	0.09	0.09	0.09	0.09	0.09	0.09	0.089	0.089	0.09	0.09	0.09	0.089	0.089	0.089	0.089	0.089	0.089	0.089	0.089	0.089	0.089	0.09	0.09	0.09	0.09	0.09	0.091	0.091	0.092	0.092	0.092	0.093	0.093	0.094	0.096	0.097	0.099	0.101	0.105	0.109	0.114
AG16	V16A	0.097	0.096	0.095	0.095	0.094	0.094	0.094	0.093	0.093	0.093	0.093	0.092	0.093	0.092	0.092	0.093	0.093	0.092	0.092	0.092	0.092	0.092	0.091	0.092	0.092	0.092	0.092	0.092	0.092	0.092	0.092	0.093	0.093	0.093	0.093	0.094	0.094	0.094	0.095	0.096	0.097	0.098	0.1	0.102	0.104	0.108	0.112	0.117
AG17	K17A	0.096	0.095	0.094	0.094	0.093	0.093	0.093	0.093	0.092	0.092	0.093	0.091	0.092	0.092	0.091	0.092	0.092	0.092	0.092	0.091	0.092	0.091	0.091	0.092	0.093	0.092	0.093	0.093	0.093	0.095	0.095	0.097	0.098	0.099	0.1	0.104	0.104	0.108	0.112	0.116	0.122	0.129	0.14	0.152	0.166	0.186	0.219	0.255
AG18	S18A	0.094	0.092	0.091	0.091	0.09	0.09	0.09	0.09	0.09	0.09	0.09	0.089	0.09	0.089	0.089	0.089	0.09	0.089	0.09	0.089	0.089	0.089	0.089	0.089	0.09	0.089	0.09	0.09	0.09	0.09	0.09	0.091	0.092	0.092	0.093	0.094	0.095	0.096	0.098	0.099	0.102	0.106	0.11	0.115	0.121	0.131	0.142	0.156
AG19	R19A	0.091	0.088	0.087	0.087	0.086	0.086	0.086	0.086	0.086	0.086	0.086	0.086	0.086	0.086	0.085	0.086	0.086	0.085	0.086	0.085	0.085	0.085	0.085	0.086	0.086	0.086	0.086	0.086	0.086	0.087	0.087	0.087	0.088	0.089	0.089	0.09	0.092	0.093	0.095	0.097	0.1	0.104	0.109	0.115	0.123	0.133	0.148	0.162
AG20	S20A	0.096	0.092	0.091	0.091	0.091	0.09	0.09	0.09	0.09	0.09	0.09	0.089	0.09	0.089	0.089	0.089	0.089	0.089	0.089	0.089	0.089	0.089	0.089	0.089	0.089	0.089	0.089	0.089	0.089	0.089	0.089	0.089	0.09	0.09	0.09	0.091	0.091	0.091	0.091	0.092	0.093	0.095	0.096	0.098	0.1	0.104	0.107	0.112
AG21	M21A	0.091	0.089	0.088	0.088	0.088	0.088	0.087	0.087	0.087	0.087	0.087	0.087	0.087	0.086	0.087	0.086	0.086	0.086	0.086	0.086	0.087	0.086	0.086	0.086	0.086	0.086	0.086	0.086	0.086	0.087	0.086	0.087	0.087	0.087	0.087	0.088	0.088	0.088	0.089	0.089	0.09	0.092	0.093	0.095	0.097	0.099	0.102	0.107
AG22	L22A	0.094	0.093	0.092	0.091	0.091	0.091	0.09	0.091	0.09	0.09	0.089	0.09	0.09	0.089	0.09	0.089	0.089	0.089	0.089	0.089	0.09	0.089	0.089	0.089	0.089	0.089	0.09	0.089	0.09	0.09	0.09	0.09	0.09	0.09	0.091	0.09	0.091	0.092	0.092	0.093	0.095	0.096	0.098	0.1	0.102	0.106	0.11	0.115
AG23	Q23A	0.099	0.097	0.096	0.095	0.095	0.095	0.094	0.095	0.094	0.094	0.093	0.094	0.094	0.093	0.093	0.093	0.093	0.093	0.093	0.093	0.094	0.093	0.093	0.094	0.094	0.094	0.095	0.095	0.096	0.097	0.097	0.098	0.099	0.101	0.103	0.105	0.108	0.111	0.115	0.12	0.127	0.135	0.146	0.16	0.174	0.2	0.232	0.271
AG24	D24A	0.092	0.091	0.09	0.089	0.089	0.089	0.089	0.089	0.088	0.088	0.088	0.088	0.088	0.088	0.088	0.088	0.088	0.087	0.088	0.087	0.088	0.087	0.087	0.088	0.087	0.088	0.088	0.088	0.088	0.088	0.088	0.089	0.089	0.089	0.09	0.09	0.091	0.091	0.092	0.094	0.095	0.097	0.1	0.103	0.107	0.112	0.119	0.128
AG25	I25A	0.089	0.087	0.086	0.086	0.086	0.086	0.086	0.085	0.085	0.085	0.085	0.085	0.085	0.085	0.085	0.085	0.085	0.085	0.085	0.085	0.085	0.085	0.085	0.085	0.085	0.085	0.086	0.086	0.086	0.086	0.087	0.087	0.087	0.088	0.089	0.09	0.091	0.092	0.094	0.097	0.099	0.103	0.107	0.113	0.12	0.13	0.143	0.158
AG26	D26A	0.096	0.092	0.091	0.09	0.09	0.09	0.09	0.09	0.089	0.089	0.089	0.089	0.089	0.089	0.089	0.089	0.089	0.089	0.088	0.088	0.089	0.088	0.089	0.089	0.089	0.089	0.09	0.089	0.09	0.09	0.09	0.091	0.092	0.092	0.093	0.094	0.096	0.098	0.099	0.102	0.106	0.11	0.115	0.121	0.13	0.141	0.155	0.17
AG27	R27A	0.095	0.093	0.092	0.092	0.091	0.091	0.09	0.09	0.09	0.09	0.089	0.089	0.09	0.089	0.089	0.089	0.089	0.09	0.089	0.088	0.088	0.089	0.088	0.089	0.089	0.089	0.089	0.088	0.089	0.09	0.089	0.089	0.089	0.089	0.089	0.09	0.089	0.09	0.09	0.09	0.091	0.093	0.094	0.096	0.096	0.099	0.1	0.103
AG28	Q28A	0.098	0.097	0.094	0.096	0.094	0.094	0.094	0.094	0.094	0.093	0.092	0.091	0.093	0.093	0.093	0.093	0.093	0.093	0.092	0.09	0.091	0.092	0.091	0.093	0.093	0.092	0.092	0.091	0.092	0.094	0.092	0.093	0.093	0.093	0.093	0.094	0.093	0.094	0.094	0.094	0.095	0.097	0.099	0.101	0.101	0.104	0.106	0.11
AG29	I29A	0.1	0.099	0.097	0.098	0.097	0.097	0.096	0.096	0.096	0.095	0.095	0.093	0.095	0.095	0.095	0.095	0.095	0.096	0.094	0.093	0.094	0.094	0.093	0.095	0.095	0.095	0.095	0.095	0.096	0.098	0.097	0.098	0.099	0.1	0.103	0.104	0.105	0.108	0.112	0.116	0.12	0.127	0.137	0.146	0.159	0.174	0.196	0.229
AG30	I30A	0.099	0.096	0.094	0.095	0.094	0.094	0.093	0.094	0.094	0.093	0.092	0.091	0.093	0.092	0.092	0.092	0.092	0.093	0.092	0.091	0.091	0.092	0.091	0.092	0.092	0.092	0.092	0.091	0.092	0.093	0.092	0.092	0.092	0.092	0.093	0.094	0.093	0.094	0.094	0.094	0.096	0.097	0.1	0.101	0.103	0.107	0.109	0.114
AG31	T31A	0.09	0.087	0.086	0.087	0.086	0.086	0.086	0.086	0.086	0.086	0.085	0.085	0.085	0.085	0.085	0.085	0.085	0.086	0.085	0.085	0.085	0.085	0.085	0.086	0.086	0.085	0.086	0.085	0.086	0.086	0.087	0.087	0.087	0.088	0.089	0.09	0.091	0.092	0.093	0.095	0.098	0.102	0.107	0.112	0.118	0.128	0.139	0.153
AG32	Q32A	0.102	0.098	0.095	0.096	0.095	0.095	0.094	0.094	0.095	0.094	0.093	0.092	0.094	0.093	0.094	0.093	0.093	0.094	0.093	0.092	0.093	0.093	0.092	0.094	0.093	0.093	0.093	0.093	0.093	0.094	0.094	0.094	0.094	0.094	0.095	0.096	0.096	0.097	0.098	0.098	0.1	0.103	0.107	0.109	0.112	0.119	0.124	0.133
AG33	L33A	0.093	0.092	0.092	0.09	0.089	0.089	0.089	0.09	0.089	0.089	0.089	0.089	0.088	0.088	0.088	0.088	0.088	0.088	0.089	0.089	0.088	0.088	0.089	0.088	0.089	0.088	0.089	0.089	0.089	0.089	0.088	0.089	0.088	0.089	0.09	0.089	0.09	0.09	0.091	0.091	0.091	0.092	0.093	0.094	0.095	0.096	0.099	0.101
AG34	Y34A	0.1	0.1	0.1	0.098	0.097	0.097	0.097	0.098	0.097	0.097	0.096	0.097	0.096	0.095	0.096	0.096	0.096	0.095	0.097	0.097	0.095	0.095	0.097	0.096	0.097	0.096	0.097	0.098	0.097	0.097	0.097	0.097	0.097	0.097	0.1	0.098	0.101	0.099	0.1	0.101	0.104	0.104	0.109	0.11	0.109	0.115	0.119	0.123
AG35	Q35A	0.098	0.098	0.098	0.096	0.095	0.095	0.095	0.095	0.095	0.094	0.094	0.095	0.094	0.094	0.094	0.094	0.094	0.094	0.095	0.096	0.094	0.095	0.096	0.096	0.097	0.097	0.098	0.1	0.1	0.101	0.102	0.103	0.105	0.107	0.112	0.113	0.12	0.124	0.132	0.141	0.152	0.167	0.182	0.213	0.247	0.287	0.334	0.376
AG36	P36A	0.093	0.093	0.093	0.091	0.09	0.09	0.09	0.091	0.091	0.09	0.089	0.09	0.089	0.089	0.09	0.089	0.089	0.089	0.09	0.09	0.089	0.089	0.09	0.089	0.09	0.09	0.09	0.091	0.09	0.09	0.09	0.09	0.09	0.09	0.091	0.09	0.092	0.091	0.092	0.093	0.094	0.094	0.096	0.097	0.099	0.101	0.104	0.107
AG37	L37A	0.09	0.088	0.088	0.087	0.086	0.086	0.086	0.087	0.086	0.086	0.086	0.086	0.086	0.086	0.086	0.086	0.086	0.086	0.086	0.086	0.085	0.086	0.086	0.086	0.086	0.086	0.086	0.087	0.086	0.086	0.086	0.086	0.086	0.086	0.087	0.087	0.088	0.088	0.088	0.089	0.089	0.09	0.092	0.093	0.095	0.097	0.1	0.104
AG38	I38A	0.097	0.094	0.093	0.092	0.091	0.091	0.091	0.091	0.091	0.091	0.09	0.091	0.09	0.09	0.09	0.09	0.09	0.09	0.09	0.09	0.09	0.09	0.09	0.09	0.09	0.09	0.091	0.091	0.091	0.09	0.09	0.09	0.09	0.09	0.092	0.09	0.092	0.091	0.092	0.092	0.092	0.093	0.094	0.095	0.096	0.097	0.099	0.101
AG39	G39A	0.094	0.093	0.091	0.091	0.091	0.09	0.09	0.089	0.089	0.089	0.09	0.089	0.089	0.09	0.089	0.089	0.089	0.089	0.089	0.089	0.089	0.089	0.088	0.089	0.088	0.088	0.089	0.089	0.089	0.089	0.089	0.089	0.089	0.09	0.089	0.089	0.089	0.09	0.091	0.09	0.091	0.091	0.092	0.093	0.094	0.095	0.097	0.099
AG40	P40A	0.1	0.1	0.098	0.098	0.098	0.097	0.096	0.096	0.096	0.096	0.097	0.096	0.096	0.097	0.095	0.097	0.095	0.095	0.095	0.096	0.095	0.096	0.095	0.095	0.095	0.095	0.096	0.096	0.095	0.095	0.095	0.095	0.095	0.097	0.095	0.095	0.096	0.096	0.097	0.097	0.098	0.098	0.098	0.099	0.1	0.101	0.103	0.106
AG41	V41A	0.104	0.104	0.102	0.102	0.101	0.101	0.1	0.1	0.099	0.099	0.1	0.099	0.099	0.1	0.098	0.099	0.098	0.098	0.098	0.099	0.098	0.099	0.098	0.098	0.098	0.098	0.099	0.099	0.099	0.099	0.1	0.1	0.1	0.102	0.101	0.102	0.103	0.105	0.106	0.107	0.11	0.112	0.116	0.12	0.125	0.131	0.14	0.153
AG42	F43A	0.097	0.095	0.093	0.094	0.093	0.093	0.092	0.092	0.092	0.092	0.093	0.092	0.092	0.093	0.091	0.092	0.091	0.091	0.091	0.092	0.091	0.092	0.091	0.091	0.091	0.091	0.092	0.092	0.092	0.092	0.092	0.092	0.092	0.094	0.093	0.093	0.094	0.095	0.096	0.097	0.098	0.099	0.101	0.103	0.106	0.11	0.114	0.121
AG43	S44A	0.092	0.09	0.089	0.09	0.089	0.089	0.088	0.088	0.088	0.088	0.089	0.088	0.088	0.088	0.088	0.088	0.088	0.088	0.088	0.088	0.087	0.088	0.087	0.087	0.087	0.087	0.088	0.088	0.088	0.088	0.088	0.088	0.088	0.089	0.088	0.089	0.089	0.09	0.09	0.091	0.092	0.092	0.093	0.095	0.097	0.099	0.102	0.106
AG44	L45A	0.128	0.089	0.089	0.088	0.087	0.088	0.088	0.087	0.087	0.087	0.088	0.088	0.087	0.088	0.087	0.088	0.087	0.088	0.088	0.088	0.089	0.089	0.089	0.091	0.091	0.091	0.092	0.093	0.095	0.097	0.098	0.1	0.102	0.106	0.111	0.115	0.122	0.129	0.143	0.157	0.172	0.205	0.241	0.283	0.332	0.375	0.412	0.443
AG45	Y46A	0.132	0.094	0.092	0.092	0.091	0.091	0.091	0.091	0.091	0.09	0.091	0.091	0.089	0.091	0.09	0.09	0.09	0.09	0.091	0.091	0.091	0.09	0.091	0.093	0.092	0.092	0.094	0.094	0.095	0.096	0.096	0.099	0.1	0.103	0.106	0.109	0.115	0.118	0.126	0.136	0.148	0.163	0.18	0.214	0.25	0.294	0.344	0.389
AG46	M47A	0.132	0.098	0.097	0.095	0.094	0.094	0.095	0.094	0.094	0.093	0.095	0.094	0.093	0.094	0.093	0.093	0.092	0.093	0.094	0.093	0.093	0.092	0.093	0.095	0.094	0.093	0.096	0.096	0.096	0.097	0.097	0.099	0.099	0.101	0.104	0.105	0.109	0.111	0.117	0.123	0.129	0.139	0.152	0.167	0.186	0.218	0.256	0.298
AG47	T48A	0.128	0.091	0.09	0.089	0.09	0.089	0.089	0.089	0.088	0.088	0.089	0.089	0.088	0.089	0.088	0.089	0.088	0.088	0.089	0.089	0.089	0.088	0.089	0.089	0.089	0.089	0.09	0.09	0.091	0.092	0.092	0.093	0.094	0.096	0.098	0.1	0.103	0.106	0.111	0.117	0.124	0.135	0.149	0.164	0.185	0.218	0.255	0.297
AG48	L49A	0.114	0.088	0.086	0.085	0.084	0.084	0.084	0.085	0.084	0.084	0.084	0.084	0.084	0.084	0.084	0.084	0.084	0.084	0.084	0.084	0.084	0.083	0.084	0.084	0.084	0.084	0.084	0.084	0.084	0.085	0.085	0.085	0.086	0.086	0.087	0.088	0.089	0.09	0.092	0.094	0.096	0.099	0.103	0.108	0.115	0.123	0.134	0.148
AG49	W50A	0.115	0.094	0.091	0.089	0.088	0.088	0.088	0.089	0.088	0.088	0.088	0.088	0.088	0.088	0.087	0.088	0.087	0.088	0.088	0.088	0.088	0.087	0.088	0.089	0.088	0.088	0.089	0.089	0.09	0.091	0.091	0.092	0.093	0.095	0.097	0.099	0.102	0.105	0.111	0.116	0.123	0.133	0.146	0.161	0.182	0.215	0.252	0.293
AG50	G51A	0.149	0.089	0.089	0.089	0.088	0.088	0.087	0.087	0.088	0.088	0.088	0.087	0.088	0.088	0.088	0.087	0.088	0.089	0.087	0.088	0.088	0.088	0.089	0.089	0.09	0.09	0.091	0.092	0.093	0.095	0.096	0.097	0.1	0.102	0.105	0.109	0.114	0.12	0.13	0.138	0.153	0.168	0.193	0.226	0.267	0.316	0.365	0.408
AG51	E52A	0.128	0.092	0.091	0.091	0.09	0.091	0.09	0.089	0.09	0.09	0.091	0.089	0.09	0.09	0.091	0.09	0.09	0.091	0.089	0.09	0.09	0.09	0.09	0.09	0.091	0.09	0.091	0.092	0.092	0.093	0.094	0.094	0.096	0.097	0.098	0.101	0.103	0.107	0.111	0.115	0.121	0.131	0.141	0.155	0.175	0.194	0.234	0.269
AG52	L53A	0.131	0.093	0.092	0.092	0.091	0.091	0.09	0.089	0.091	0.091	0.091	0.09	0.091	0.09	0.091	0.09	0.09	0.091	0.089	0.09	0.09	0.09	0.09	0.09	0.09	0.089	0.09	0.091	0.091	0.092	0.092	0.092	0.094	0.095	0.095	0.097	0.099	0.1	0.105	0.108	0.112	0.12	0.127	0.136	0.151	0.164	0.185	0.217
AG53	E54A	0.128	0.09	0.089	0.089	0.088	0.088	0.088	0.087	0.088	0.088	0.088	0.087	0.088	0.088	0.088	0.087	0.087	0.088	0.087	0.087	0.087	0.087	0.087	0.087	0.088	0.087	0.088	0.089	0.09	0.091	0.091	0.091	0.092	0.092	0.092	0.094	0.094	0.095	0.098	0.099	0.101	0.105	0.109	0.113	0.12	0.127	0.138	0.152
AG54	Q55A	0.124	0.087	0.086	0.085	0.085	0.085	0.085	0.084	0.084	0.085	0.085	0.084	0.084	0.085	0.085	0.085	0.084	0.085	0.084	0.085	0.085	0.084	0.085	0.084	0.085	0.085	0.085	0.086	0.086	0.087	0.087	0.087	0.089	0.09	0.091	0.092	0.094	0.096	0.1	0.103	0.108	0.114	0.122	0.132	0.146	0.161	0.181	0.215
AG330	N56A	0.09	0.088	0.088	0.088	0.087	0.087	0.087	0.088	0.087	0.087	0.087	0.087	0.087	0.087	0.087	0.087	0.087	0.087	0.087	0.086	0.086	0.087	0.087	0.087	0.087	0.087	0.088	0.087	0.087	0.087	0.088	0.087	0.087	0.088	0.088	0.089	0.089	0.09	0.091	0.091	0.092	0.094	0.095	0.097	0.099	0.102	0.106	0.111
AG55	R57A	0.126	0.092	0.091	0.09	0.09	0.09	0.089	0.089	0.089	0.09	0.089	0.089	0.089	0.089	0.089	0.089	0.089	0.09	0.088	0.089	0.089	0.089	0.089	0.088	0.089	0.089	0.089	0.089	0.09	0.09	0.091	0.09	0.092	0.092	0.093	0.095	0.096	0.098	0.101	0.104	0.107	0.113	0.119	0.127	0.14	0.154	0.171	0.195
AG56	L58A	0.129	0.088	0.088	0.087	0.087	0.087	0.087	0.086	0.086	0.087	0.087	0.087	0.087	0.087	0.087	0.087	0.087	0.087	0.088	0.086	0.087	0.087	0.087	0.088	0.088	0.089	0.089	0.089	0.09	0.091	0.092	0.093	0.095	0.097	0.099	0.102	0.106	0.111	0.116	0.124	0.134	0.146	0.161	0.184	0.217	0.254	0.299	0.344
AG57	W59A	0.129	0.091	0.09	0.089	0.089	0.089	0.089	0.088	0.089	0.089	0.089	0.089	0.089	0.089	0.089	0.088	0.087	0.088	0.089	0.088	0.089	0.089	0.089	0.089	0.09	0.09	0.089	0.089	0.089	0.09	0.091	0.091	0.092	0.093	0.094	0.095	0.098	0.101	0.103	0.107	0.111	0.117	0.125	0.135	0.148	0.164	0.182	0.213
AG58	G60A	0.131	0.092	0.09	0.089	0.089	0.089	0.089	0.088	0.088	0.089	0.089	0.089	0.089	0.088	0.089	0.088	0.087	0.088	0.089	0.088	0.089	0.088	0.088	0.089	0.089	0.089	0.089	0.088	0.089	0.089	0.09	0.09	0.091	0.092	0.092	0.093	0.096	0.098	0.1	0.103	0.106	0.111	0.118	0.126	0.135	0.149	0.165	0.183
AG59	G61A	0.126	0.088	0.087	0.086	0.086	0.086	0.086	0.085	0.085	0.086	0.086	0.085	0.085	0.086	0.085	0.085	0.085	0.085	0.086	0.085	0.085	0.085	0.085	0.086	0.086	0.086	0.086	0.086	0.086	0.087	0.088	0.088	0.089	0.09	0.091	0.092	0.094	0.096	0.099	0.102	0.106	0.111	0.117	0.126	0.137	0.151	0.165	0.189
AG60	E62A	0.122	0.086	0.085	0.084	0.084	0.084	0.084	0.084	0.083	0.084	0.083	0.083	0.083	0.083	0.083	0.083	0.083	0.083	0.084	0.083	0.083	0.083	0.083	0.084	0.084	0.084	0.084	0.084	0.085	0.085	0.086	0.086	0.087	0.088	0.089	0.089	0.091	0.093	0.096	0.099	0.102	0.106	0.113	0.12	0.13	0.144	0.158	0.178
AG331	S63A	0.087	0.085	0.085	0.085	0.085	0.085	0.085	0.085	0.085	0.084	0.085	0.085	0.084	0.084	0.084	0.084	0.084	0.084	0.084	0.084	0.084	0.084	0.084	0.084	0.084	0.085	0.085	0.084	0.085	0.085	0.085	0.085	0.085	0.086	0.086	0.086	0.087	0.088	0.089	0.09	0.091	0.093	0.096	0.098	0.102	0.106	0.113	0.12
AG61	T64A	0.127	0.091	0.09	0.089	0.089	0.088	0.089	0.088	0.088	0.088	0.088	0.088	0.088	0.088	0.088	0.087	0.087	0.087	0.088	0.087	0.088	0.088	0.088	0.088	0.089	0.089	0.089	0.089	0.089	0.09	0.091	0.092	0.093	0.094	0.096	0.096	0.099	0.1	0.102	0.106	0.11	0.116	0.123	0.133	0.144	0.16	0.177	0.208
AG62	H65A	0.124	0.088	0.087	0.087	0.087	0.087	0.086	0.086	0.087	0.086	0.086	0.086	0.086	0.086	0.086	0.086	0.086	0.086	0.085	0.086	0.086	0.086	0.086	0.087	0.087	0.087	0.087	0.088	0.088	0.089	0.09	0.091	0.091	0.093	0.095	0.097	0.1	0.103	0.107	0.113	0.12	0.129	0.142	0.157	0.174	0.205	0.24	0.279
AG63	R66A	0.128	0.088	0.087	0.087	0.087	0.088	0.087	0.087	0.087	0.086	0.087	0.086	0.087	0.086	0.087	0.087	0.086	0.086	0.086	0.087	0.086	0.087	0.087	0.087	0.087	0.087	0.088	0.088	0.088	0.088	0.089	0.09	0.09	0.091	0.093	0.094	0.097	0.099	0.101	0.106	0.111	0.117	0.126	0.137	0.15	0.165	0.186	0.218
AG64	Q67A	0.13	0.091	0.09	0.09	0.089	0.09	0.089	0.089	0.089	0.088	0.089	0.088	0.089	0.088	0.089	0.089	0.088	0.088	0.087	0.088	0.088	0.088	0.088	0.088	0.088	0.088	0.089	0.088	0.089	0.089	0.089	0.09	0.09	0.091	0.092	0.092	0.094	0.095	0.097	0.1	0.102	0.105	0.111	0.116	0.123	0.132	0.145	0.16
AG65	L68A	0.128	0.09	0.088	0.088	0.088	0.088	0.088	0.088	0.088	0.088	0.088	0.088	0.088	0.087	0.087	0.088	0.087	0.087	0.087	0.087	0.087	0.087	0.088	0.087	0.088	0.088	0.088	0.088	0.089	0.089	0.089	0.09	0.09	0.091	0.093	0.094	0.096	0.098	0.1	0.104	0.107	0.112	0.12	0.13	0.142	0.156	0.173	0.203
AG66	M69A	0.124	0.085	0.084	0.084	0.084	0.084	0.084	0.084	0.083	0.084	0.083	0.083	0.083	0.083	0.083	0.084	0.083	0.083	0.083	0.083	0.084	0.083	0.084	0.084	0.084	0.084	0.085	0.085	0.085	0.086	0.086	0.087	0.088	0.089	0.091	0.093	0.095	0.098	0.102	0.107	0.112	0.12	0.131	0.145	0.16	0.182	0.213	0.249
AG332	G70A	0.092	0.09	0.09	0.09	0.089	0.089	0.089	0.089	0.089	0.089	0.089	0.089	0.089	0.088	0.089	0.089	0.088	0.088	0.088	0.088	0.088	0.088	0.089	0.088	0.088	0.089	0.089	0.088	0.089	0.089	0.089	0.089	0.089	0.089	0.09	0.09	0.091	0.091	0.092	0.093	0.095	0.096	0.098	0.101	0.104	0.108	0.113	0.12
AG67	M71A	0.129	0.091	0.09	0.089	0.089	0.089	0.089	0.089	0.089	0.089	0.088	0.088	0.088	0.088	0.088	0.088	0.088	0.088	0.088	0.088	0.088	0.088	0.088	0.088	0.088	0.088	0.088	0.089	0.089	0.089	0.09	0.09	0.091	0.092	0.093	0.094	0.095	0.097	0.099	0.102	0.105	0.11	0.116	0.123	0.133	0.146	0.161	0.178
AG68	T72A	0.129	0.092	0.091	0.09	0.09	0.089	0.09	0.089	0.09	0.089	0.089	0.089	0.089	0.089	0.089	0.089	0.089	0.089	0.088	0.088	0.088	0.088	0.088	0.089	0.089	0.088	0.089	0.09	0.09	0.09	0.09	0.091	0.092	0.092	0.094	0.094	0.096	0.098	0.101	0.104	0.107	0.113	0.119	0.126	0.137	0.15	0.166	0.186
AG69	Q73A	0.13	0.093	0.093	0.092	0.092	0.091	0.091	0.09	0.091	0.091	0.09	0.09	0.09	0.091	0.09	0.09	0.09	0.09	0.089	0.089	0.089	0.09	0.089	0.089	0.091	0.089	0.089	0.091	0.091	0.091	0.091	0.091	0.092	0.092	0.094	0.094	0.095	0.096	0.099	0.1	0.102	0.108	0.111	0.116	0.124	0.132	0.145	0.161
AG70	S74A	0.134	0.095	0.094	0.093	0.093	0.092	0.092	0.091	0.092	0.092	0.091	0.091	0.091	0.092	0.091	0.091	0.091	0.091	0.09	0.09	0.09	0.091	0.09	0.091	0.091	0.091	0.091	0.092	0.092	0.092	0.092	0.092	0.093	0.094	0.095	0.096	0.097	0.098	0.101	0.103	0.106	0.111	0.116	0.122	0.131	0.14	0.155	0.171
AG71	N75A	0.127	0.092	0.091	0.09	0.09	0.09	0.09	0.089	0.09	0.089	0.089	0.089	0.089	0.09	0.089	0.089	0.089	0.089	0.088	0.088	0.088	0.089	0.089	0.088	0.089	0.089	0.089	0.09	0.09	0.09	0.09	0.09	0.09	0.091	0.092	0.092	0.093	0.093	0.096	0.097	0.099	0.102	0.105	0.11	0.116	0.122	0.132	0.144
AG72	L76A	0.129	0.087	0.086	0.085	0.085	0.085	0.085	0.084	0.084	0.084	0.084	0.084	0.084	0.084	0.084	0.084	0.084	0.084	0.084	0.084	0.084	0.084	0.084	0.084	0.085	0.084	0.084	0.085	0.085	0.085	0.085	0.086	0.087	0.087	0.088	0.089	0.09	0.091	0.094	0.096	0.098	0.102	0.107	0.113	0.121	0.129	0.142	0.157
AG73	K77A	0.13	0.096	0.095	0.093	0.092	0.092	0.093	0.092	0.092	0.092	0.091	0.091	0.092	0.092	0.091	0.091	0.091	0.091	0.091	0.09	0.09	0.09	0.091	0.09	0.091	0.091	0.091	0.092	0.092	0.092	0.092	0.092	0.093	0.093	0.094	0.094	0.095	0.095	0.098	0.099	0.1	0.104	0.106	0.11	0.116	0.121	0.129	0.14
AG74	T78A	0.128	0.091	0.091	0.09	0.09	0.089	0.089	0.089	0.089	0.089	0.089	0.09	0.089	0.088	0.088	0.088	0.088	0.088	0.088	0.088	0.088	0.089	0.088	0.089	0.088	0.089	0.088	0.089	0.089	0.089	0.089	0.09	0.09	0.09	0.09	0.091	0.093	0.093	0.094	0.096	0.098	0.1	0.103	0.108	0.111	0.117	0.126	0.136
AG75	I79A	0.129	0.092	0.091	0.091	0.091	0.09	0.09	0.089	0.089	0.089	0.089	0.091	0.09	0.088	0.089	0.089	0.088	0.089	0.089	0.088	0.088	0.089	0.089	0.09	0.089	0.09	0.09	0.09	0.091	0.09	0.091	0.092	0.092	0.093	0.094	0.095	0.097	0.098	0.101	0.104	0.108	0.112	0.117	0.127	0.134	0.146	0.162	0.18
AG76	H80A	0.134	0.094	0.092	0.092	0.092	0.091	0.091	0.09	0.09	0.09	0.09	0.092	0.091	0.089	0.09	0.09	0.089	0.09	0.09	0.09	0.089	0.09	0.09	0.091	0.09	0.091	0.091	0.091	0.092	0.091	0.092	0.093	0.094	0.095	0.096	0.098	0.1	0.102	0.106	0.11	0.115	0.122	0.131	0.145	0.159	0.174	0.206	0.24
AG77	Q81A	0.128	0.09	0.089	0.088	0.088	0.087	0.087	0.087	0.087	0.087	0.087	0.088	0.087	0.086	0.086	0.087	0.086	0.086	0.087	0.086	0.086	0.086	0.086	0.087	0.087	0.088	0.087	0.087	0.088	0.088	0.088	0.089	0.089	0.09	0.091	0.092	0.093	0.094	0.097	0.1	0.103	0.106	0.111	0.118	0.125	0.135	0.149	0.163
AG78	E82A	0.128	0.089	0.088	0.087	0.086	0.086	0.086	0.086	0.086	0.086	0.086	0.086	0.086	0.086	0.085	0.086	0.085	0.086	0.086	0.086	0.086	0.086	0.086	0.086	0.086	0.087	0.086	0.087	0.087	0.087	0.088	0.088	0.089	0.089	0.09	0.091	0.093	0.093	0.096	0.098	0.1	0.103	0.108	0.113	0.12	0.128	0.14	0.153
AG79	Q83A	0.134	0.095	0.093	0.092	0.092	0.092	0.092	0.091	0.091	0.091	0.091	0.092	0.092	0.091	0.091	0.091	0.091	0.091	0.092	0.092	0.092	0.092	0.093	0.094	0.094	0.096	0.096	0.097	0.099	0.1	0.102	0.103	0.106	0.109	0.113	0.118	0.124	0.132	0.142	0.155	0.168	0.192	0.225	0.263	0.306	0.349	0.392	0.426
AG80	G84A	0.126	0.092	0.091	0.091	0.091	0.09	0.09	0.09	0.09	0.089	0.089	0.089	0.089	0.089	0.089	0.089	0.09	0.089	0.09	0.089	0.089	0.089	0.089	0.089	0.09	0.09	0.09	0.09	0.09	0.09	0.09	0.092	0.092	0.092	0.093	0.094	0.095	0.097	0.098	0.1	0.103	0.105	0.11	0.114	0.119	0.129	0.138	0.15
AG81	K85A	0.131	0.095	0.093	0.094	0.093	0.092	0.092	0.092	0.092	0.091	0.091	0.091	0.091	0.092	0.092	0.09	0.092	0.091	0.092	0.092	0.091	0.091	0.09	0.091	0.092	0.092	0.093	0.091	0.091	0.092	0.092	0.093	0.094	0.094	0.095	0.095	0.096	0.099	0.098	0.101	0.104	0.106	0.111	0.115	0.12	0.13	0.14	0.152
AG82	L86A	0.138	0.099	0.097	0.097	0.096	0.096	0.096	0.096	0.096	0.095	0.095	0.096	0.095	0.096	0.096	0.095	0.096	0.096	0.097	0.097	0.096	0.097	0.097	0.098	0.099	0.1	0.102	0.102	0.103	0.104	0.106	0.111	0.112	0.117	0.12	0.126	0.133	0.142	0.151	0.165	0.18	0.204	0.238	0.274	0.317	0.362	0.403	0.437
AG83	E87A	0.128	0.092	0.091	0.091	0.091	0.091	0.091	0.091	0.09	0.09	0.089	0.09	0.09	0.09	0.09	0.09	0.091	0.09	0.091	0.091	0.09	0.09	0.09	0.091	0.092	0.092	0.093	0.093	0.093	0.094	0.095	0.097	0.099	0.101	0.103	0.105	0.108	0.112	0.116	0.123	0.131	0.141	0.155	0.168	0.189	0.222	0.257	0.297
AG84	G88A	0.129	0.088	0.087	0.087	0.086	0.086	0.086	0.086	0.086	0.086	0.085	0.086	0.085	0.086	0.086	0.086	0.086	0.086	0.086	0.086	0.086	0.086	0.086	0.086	0.087	0.087	0.088	0.088	0.088	0.089	0.089	0.09	0.091	0.093	0.094	0.096	0.097	0.1	0.104	0.107	0.111	0.116	0.124	0.133	0.144	0.16	0.173	0.201
AG85	I89A	0.135	0.095	0.094	0.094	0.093	0.092	0.092	0.093	0.092	0.092	0.091	0.092	0.091	0.092	0.092	0.091	0.092	0.092	0.092	0.092	0.092	0.092	0.092	0.092	0.093	0.093	0.094	0.093	0.094	0.094	0.095	0.096	0.097	0.098	0.101	0.102	0.103	0.106	0.108	0.11	0.115	0.119	0.126	0.134	0.144	0.158	0.172	0.195
AG333	G90A	0.095	0.094	0.093	0.092	0.093	0.093	0.093	0.094	0.092	0.092	0.092	0.093	0.092	0.092	0.092	0.092	0.093	0.091	0.091	0.091	0.092	0.091	0.092	0.091	0.092	0.092	0.091	0.092	0.091	0.091	0.091	0.091	0.091	0.091	0.091	0.092	0.092	0.092	0.092	0.093	0.093	0.093	0.095	0.095	0.095	0.097	0.097	0.099
AG87	L91A	0.09	0.089	0.088	0.088	0.088	0.087	0.087	0.087	0.088	0.088	0.087	0.087	0.087	0.087	0.088	0.087	0.088	0.088	0.088	0.088	0.087	0.088	0.088	0.088	0.088	0.088	0.088	0.088	0.089	0.089	0.09	0.09	0.091	0.093	0.094	0.095	0.097	0.099	0.102	0.106	0.11	0.116	0.123	0.133	0.148	0.166	0.186	0.226
AG88	L92A	0.099	0.097	0.096	0.095	0.095	0.094	0.095	0.094	0.096	0.096	0.095	0.094	0.094	0.094	0.095	0.094	0.094	0.095	0.095	0.094	0.094	0.096	0.095	0.096	0.094	0.095	0.094	0.094	0.095	0.095	0.096	0.095	0.095	0.097	0.097	0.098	0.098	0.1	0.101	0.102	0.105	0.107	0.108	0.112	0.118	0.124	0.134	0.145
AG89	K93A	0.095	0.093	0.092	0.092	0.091	0.09	0.091	0.09	0.092	0.091	0.091	0.09	0.09	0.09	0.091	0.09	0.09	0.091	0.091	0.09	0.09	0.091	0.091	0.091	0.09	0.09	0.09	0.09	0.091	0.09	0.092	0.09	0.09	0.092	0.092	0.093	0.093	0.094	0.094	0.096	0.097	0.099	0.1	0.102	0.106	0.11	0.117	0.123
AG90	V94A	0.09	0.088	0.088	0.087	0.087	0.086	0.087	0.086	0.087	0.087	0.087	0.086	0.086	0.086	0.087	0.086	0.086	0.087	0.087	0.086	0.086	0.087	0.087	0.087	0.086	0.086	0.086	0.086	0.087	0.087	0.087	0.087	0.087	0.088	0.088	0.089	0.089	0.09	0.091	0.092	0.094	0.096	0.098	0.101	0.105	0.11	0.117	0.126
AG91	Y95A	0.085	0.084	0.084	0.084	0.084	0.083	0.083	0.083	0.084	0.084	0.084	0.084	0.083	0.083	0.084	0.083	0.083	0.084	0.084	0.083	0.083	0.084	0.084	0.084	0.083	0.084	0.084	0.084	0.084	0.084	0.085	0.084	0.085	0.085	0.086	0.086	0.087	0.088	0.089	0.091	0.093	0.095	0.098	0.102	0.106	0.112	0.121	0.132
AG92	M96A	0.092	0.09	0.089	0.089	0.089	0.088	0.088	0.088	0.089	0.089	0.089	0.088	0.088	0.088	0.089	0.088	0.088	0.089	0.089	0.088	0.088	0.089	0.089	0.089	0.088	0.088	0.088	0.088	0.089	0.089	0.09	0.089	0.089	0.09	0.091	0.091	0.092	0.094	0.094	0.096	0.098	0.101	0.103	0.108	0.113	0.118	0.127	0.137
AG93	K97A	0.094	0.091	0.091	0.091	0.091	0.091	0.091	0.09	0.091	0.09	0.09	0.09	0.09	0.09	0.09	0.091	0.09	0.09	0.089	0.09	0.09	0.09	0.09	0.09	0.09	0.09	0.091	0.09	0.09	0.09	0.091	0.09	0.091	0.091	0.09	0.092	0.092	0.092	0.093	0.094	0.095	0.096	0.099	0.101	0.103	0.107	0.111	0.117
AG94	E98A	0.095	0.093	0.092	0.093	0.092	0.092	0.092	0.091	0.092	0.091	0.091	0.092	0.092	0.092	0.092	0.092	0.091	0.091	0.091	0.091	0.091	0.092	0.091	0.091	0.091	0.091	0.092	0.092	0.091	0.091	0.092	0.092	0.092	0.092	0.092	0.093	0.094	0.093	0.096	0.096	0.097	0.098	0.1	0.103	0.105	0.109	0.114	0.119
AG95	S99A	0.096	0.093	0.092	0.093	0.093	0.093	0.092	0.092	0.093	0.091	0.092	0.092	0.092	0.092	0.092	0.092	0.092	0.092	0.091	0.091	0.091	0.092	0.091	0.091	0.091	0.091	0.092	0.092	0.091	0.091	0.092	0.092	0.092	0.092	0.092	0.093	0.094	0.093	0.095	0.095	0.096	0.097	0.099	0.101	0.103	0.106	0.11	0.114
AG96	E100A	0.089	0.088	0.087	0.087	0.087	0.087	0.087	0.086	0.087	0.086	0.086	0.087	0.086	0.087	0.086	0.086	0.086	0.086	0.086	0.086	0.086	0.087	0.086	0.086	0.086	0.086	0.087	0.087	0.086	0.086	0.087	0.087	0.087	0.087	0.087	0.088	0.088	0.088	0.089	0.09	0.091	0.092	0.094	0.096	0.098	0.101	0.105	0.109
AG97	R101A	0.088	0.086	0.086	0.086	0.086	0.086	0.086	0.085	0.086	0.085	0.086	0.085	0.085	0.086	0.086	0.085	0.085	0.086	0.085	0.085	0.086	0.086	0.086	0.086	0.086	0.086	0.087	0.087	0.087	0.088	0.088	0.089	0.089	0.09	0.091	0.093	0.095	0.097	0.101	0.104	0.109	0.115	0.122	0.134	0.148	0.164	0.186	0.223
AG98	Q102A	0.093	0.09	0.09	0.09	0.09	0.09	0.09	0.089	0.09	0.089	0.089	0.089	0.089	0.09	0.089	0.089	0.089	0.089	0.089	0.089	0.089	0.089	0.089	0.089	0.089	0.089	0.089	0.089	0.089	0.089	0.09	0.089	0.09	0.09	0.089	0.09	0.091	0.091	0.092	0.092	0.093	0.094	0.096	0.098	0.1	0.103	0.106	0.11
AG99	E103A	0.091	0.09	0.09	0.09	0.09	0.09	0.089	0.09	0.089	0.089	0.089	0.089	0.089	0.089	0.089	0.089	0.089	0.089	0.089	0.089	0.088	0.088	0.089	0.089	0.089	0.089	0.088	0.089	0.089	0.09	0.089	0.089	0.09	0.089	0.091	0.09	0.091	0.091	0.092	0.093	0.094	0.095	0.097	0.1	0.102	0.106	0.11	0.116
AG100	R104A	0.092	0.091	0.091	0.091	0.09	0.091	0.09	0.09	0.089	0.09	0.09	0.091	0.09	0.089	0.089	0.09	0.09	0.09	0.089	0.089	0.089	0.089	0.09	0.089	0.09	0.09	0.089	0.09	0.09	0.091	0.09	0.09	0.091	0.09	0.092	0.091	0.092	0.092	0.093	0.094	0.096	0.098	0.099	0.102	0.106	0.11	0.114	0.121
AG101	L105A	0.094	0.093	0.093	0.093	0.092	0.092	0.092	0.092	0.091	0.091	0.092	0.092	0.092	0.091	0.091	0.091	0.091	0.091	0.091	0.091	0.09	0.09	0.091	0.091	0.091	0.091	0.09	0.091	0.092	0.092	0.091	0.091	0.092	0.091	0.092	0.092	0.092	0.092	0.093	0.094	0.095	0.096	0.097	0.099	0.101	0.104	0.106	0.111
AG102	F106A	0.089	0.088	0.088	0.088	0.088	0.088	0.087	0.087	0.087	0.087	0.087	0.088	0.087	0.087	0.087	0.087	0.087	0.087	0.087	0.087	0.087	0.087	0.087	0.087	0.087	0.087	0.087	0.087	0.088	0.088	0.087	0.088	0.088	0.088	0.089	0.089	0.09	0.09	0.091	0.093	0.094	0.096	0.098	0.101	0.105	0.109	0.115	0.122
AG103	I107A	0.104	0.101	0.099	0.098	0.098	0.098	0.097	0.096	0.096	0.095	0.095	0.095	0.095	0.095	0.095	0.095	0.095	0.095	0.095	0.095	0.095	0.094	0.095	0.094	0.094	0.095	0.094	0.094	0.094	0.095	0.095	0.095	0.095	0.095	0.096	0.096	0.097	0.098	0.098	0.098	0.1	0.101	0.103	0.105	0.109	0.112	0.117	0.123
AG104	Y108A	0.086	0.085	0.084	0.084	0.084	0.084	0.084	0.084	0.084	0.084	0.084	0.084	0.084	0.083	0.083	0.083	0.083	0.083	0.083	0.083	0.083	0.083	0.084	0.084	0.084	0.084	0.084	0.084	0.084	0.085	0.084	0.085	0.085	0.086	0.087	0.087	0.088	0.089	0.091	0.092	0.094	0.097	0.101	0.105	0.111	0.118	0.128	0.141
AG105	E109A	0.1	0.096	0.095	0.095	0.094	0.094	0.094	0.093	0.093	0.093	0.093	0.093	0.093	0.093	0.093	0.093	0.093	0.093	0.093	0.093	0.093	0.093	0.093	0.093	0.093	0.093	0.093	0.093	0.093	0.094	0.094	0.095	0.095	0.095	0.096	0.097	0.098	0.1	0.101	0.103	0.105	0.109	0.113	0.119	0.125	0.134	0.145	0.159
AG106	L110A	0.11	0.091	0.09	0.089	0.09	0.09	0.09	0.089	0.09	0.089	0.089	0.089	0.089	0.089	0.088	0.088	0.089	0.089	0.089	0.089	0.088	0.088	0.089	0.088	0.088	0.088	0.089	0.089	0.088	0.089	0.089	0.089	0.09	0.09	0.091	0.091	0.092	0.093	0.095	0.097	0.099	0.102	0.105	0.109	0.115	0.122	0.131	0.144
AG107	L111A	0.112	0.091	0.09	0.089	0.09	0.09	0.09	0.089	0.09	0.09	0.089	0.09	0.09	0.089	0.089	0.089	0.089	0.089	0.09	0.089	0.088	0.089	0.089	0.089	0.089	0.089	0.089	0.089	0.089	0.089	0.089	0.09	0.09	0.091	0.092	0.092	0.093	0.094	0.095	0.097	0.099	0.102	0.105	0.109	0.116	0.124	0.133	0.146
AG108	P112A	0.113	0.094	0.093	0.092	0.093	0.093	0.092	0.092	0.092	0.092	0.091	0.092	0.092	0.091	0.091	0.091	0.091	0.091	0.092	0.091	0.091	0.091	0.091	0.092	0.092	0.091	0.092	0.092	0.092	0.093	0.093	0.094	0.094	0.096	0.097	0.097	0.1	0.102	0.105	0.109	0.113	0.119	0.126	0.135	0.147	0.162	0.18	0.211
AG109	P113A	0.102	0.09	0.088	0.088	0.088	0.088	0.088	0.087	0.088	0.087	0.087	0.087	0.088	0.087	0.087	0.087	0.087	0.087	0.088	0.087	0.087	0.087	0.087	0.088	0.088	0.087	0.088	0.088	0.088	0.088	0.089	0.089	0.09	0.091	0.092	0.093	0.095	0.097	0.099	0.103	0.106	0.111	0.118	0.126	0.138	0.152	0.167	0.193
AG110	L114A	0.1	0.086	0.085	0.085	0.085	0.085	0.085	0.085	0.085	0.085	0.085	0.085	0.085	0.085	0.084	0.084	0.085	0.085	0.085	0.084	0.084	0.084	0.084	0.085	0.085	0.085	0.085	0.085	0.085	0.085	0.086	0.086	0.086	0.087	0.088	0.088	0.09	0.091	0.093	0.095	0.098	0.101	0.106	0.112	0.12	0.129	0.142	0.156
AG111	R115A	0.108	0.093	0.091	0.091	0.091	0.091	0.09	0.09	0.09	0.09	0.089	0.09	0.09	0.089	0.089	0.089	0.09	0.089	0.09	0.089	0.089	0.089	0.089	0.089	0.089	0.089	0.089	0.089	0.089	0.09	0.09	0.09	0.09	0.09	0.091	0.091	0.092	0.093	0.094	0.095	0.097	0.099	0.101	0.105	0.108	0.114	0.121	0.129
AG112	P116A	0.113	0.094	0.092	0.093	0.092	0.092	0.092	0.092	0.091	0.092	0.091	0.092	0.091	0.091	0.091	0.091	0.091	0.091	0.091	0.091	0.091	0.091	0.091	0.091	0.092	0.091	0.091	0.092	0.092	0.093	0.092	0.093	0.093	0.094	0.094	0.095	0.096	0.098	0.099	0.101	0.104	0.108	0.113	0.118	0.126	0.135	0.148	0.162
AG113	N117A	0.112	0.092	0.09	0.091	0.09	0.089	0.09	0.09	0.089	0.09	0.089	0.09	0.089	0.089	0.089	0.09	0.089	0.089	0.089	0.09	0.09	0.09	0.091	0.091	0.093	0.092	0.093	0.094	0.096	0.098	0.099	0.101	0.104	0.108	0.111	0.116	0.124	0.133	0.146	0.16	0.177	0.209	0.244	0.286	0.336	0.382	0.423	0.453
AG114	E118A	0.113	0.095	0.093	0.093	0.093	0.092	0.093	0.092	0.091	0.092	0.092	0.092	0.091	0.091	0.091	0.091	0.091	0.09	0.091	0.091	0.091	0.091	0.091	0.091	0.092	0.091	0.091	0.092	0.092	0.093	0.093	0.093	0.094	0.095	0.095	0.096	0.098	0.1	0.102	0.105	0.108	0.113	0.119	0.126	0.136	0.148	0.163	0.182
AG115	F119A	0.096	0.089	0.088	0.088	0.088	0.087	0.088	0.087	0.087	0.087	0.087	0.087	0.086	0.086	0.086	0.087	0.086	0.086	0.086	0.087	0.086	0.086	0.086	0.086	0.087	0.086	0.086	0.086	0.087	0.087	0.087	0.087	0.087	0.088	0.087	0.088	0.088	0.089	0.089	0.09	0.091	0.092	0.094	0.096	0.099	0.101	0.106	0.111
AG116	F120A	0.1	0.087	0.086	0.086	0.086	0.086	0.086	0.086	0.085	0.085	0.085	0.085	0.085	0.085	0.085	0.085	0.085	0.085	0.085	0.085	0.085	0.085	0.085	0.085	0.085	0.085	0.085	0.085	0.086	0.086	0.086	0.086	0.086	0.087	0.087	0.088	0.089	0.09	0.091	0.093	0.095	0.098	0.102	0.106	0.112	0.118	0.128	0.14
AG117	E121A	0.107	0.093	0.091	0.091	0.091	0.09	0.091	0.09	0.09	0.09	0.09	0.09	0.089	0.089	0.09	0.089	0.089	0.089	0.089	0.089	0.089	0.089	0.089	0.089	0.089	0.089	0.089	0.089	0.089	0.089	0.089	0.089	0.089	0.09	0.09	0.09	0.091	0.091	0.092	0.092	0.094	0.095	0.096	0.098	0.1	0.103	0.107	0.112
AG118	D122A	0.106	0.092	0.091	0.091	0.09	0.091	0.09	0.09	0.09	0.089	0.089	0.089	0.089	0.089	0.089	0.089	0.089	0.089	0.089	0.089	0.089	0.089	0.089	0.089	0.089	0.089	0.09	0.089	0.09	0.09	0.09	0.091	0.091	0.091	0.092	0.092	0.092	0.093	0.094	0.094	0.095	0.097	0.098	0.099	0.101	0.104	0.107	0.111
AG119	G123A	0.12	0.104	0.102	0.102	0.101	0.102	0.101	0.101	0.101	0.1	0.1	0.1	0.1	0.1	0.1	0.1	0.1	0.1	0.1	0.1	0.1	0.1	0.1	0.1	0.101	0.101	0.102	0.104	0.103	0.104	0.104	0.106	0.106	0.108	0.11	0.113	0.116	0.118	0.123	0.128	0.134	0.143	0.154	0.168	0.182	0.208	0.243	0.282
AG120	M124A	0.111	0.095	0.093	0.093	0.092	0.093	0.092	0.091	0.091	0.091	0.091	0.091	0.091	0.091	0.091	0.091	0.091	0.09	0.091	0.09	0.09	0.091	0.091	0.09	0.091	0.091	0.092	0.091	0.091	0.092	0.093	0.093	0.093	0.094	0.095	0.096	0.097	0.099	0.102	0.104	0.106	0.111	0.117	0.124	0.133	0.145	0.159	0.176
AG121	L125A	0.103	0.089	0.088	0.088	0.087	0.088	0.087	0.087	0.087	0.087	0.087	0.086	0.086	0.087	0.087	0.086	0.086	0.086	0.087	0.086	0.086	0.087	0.086	0.087	0.087	0.087	0.087	0.087	0.088	0.088	0.089	0.09	0.09	0.091	0.093	0.093	0.095	0.098	0.101	0.105	0.109	0.116	0.123	0.133	0.146	0.16	0.182	0.213
AG122	N126A	0.101	0.085	0.084	0.084	0.084	0.084	0.084	0.083	0.083	0.083	0.083	0.083	0.083	0.083	0.083	0.083	0.083	0.083	0.083	0.083	0.083	0.083	0.083	0.083	0.083	0.083	0.084	0.084	0.084	0.085	0.085	0.085	0.086	0.087	0.088	0.089	0.09	0.092	0.095	0.097	0.101	0.106	0.112	0.12	0.13	0.144	0.157	0.18
AG123	V127A	0.103	0.095	0.094	0.094	0.094	0.094	0.093	0.093	0.093	0.093	0.093	0.092	0.092	0.092	0.092	0.092	0.092	0.092	0.092	0.092	0.092	0.092	0.092	0.092	0.092	0.092	0.092	0.092	0.092	0.093	0.093	0.093	0.093	0.093	0.094	0.094	0.095	0.096	0.097	0.098	0.099	0.101	0.104	0.107	0.111	0.116	0.122	0.131
AG124	F128A	0.106	0.092	0.091	0.09	0.09	0.09	0.09	0.09	0.089	0.089	0.089	0.089	0.089	0.089	0.089	0.089	0.089	0.089	0.089	0.089	0.089	0.089	0.089	0.089	0.089	0.089	0.089	0.089	0.089	0.089	0.09	0.09	0.09	0.091	0.091	0.092	0.093	0.094	0.095	0.097	0.099	0.101	0.104	0.108	0.114	0.121	0.13	0.142
AG125	L129A	0.112	0.092	0.091	0.09	0.09	0.089	0.089	0.089	0.089	0.089	0.089	0.089	0.088	0.088	0.088	0.088	0.089	0.088	0.088	0.088	0.089	0.089	0.089	0.089	0.089	0.09	0.09	0.091	0.091	0.092	0.093	0.093	0.095	0.096	0.098	0.1	0.103	0.106	0.11	0.116	0.123	0.132	0.144	0.158	0.175	0.205	0.24	0.28
AG126	Y130A	0.109	0.095	0.094	0.093	0.092	0.092	0.092	0.092	0.091	0.091	0.091	0.091	0.091	0.091	0.09	0.09	0.091	0.09	0.09	0.09	0.09	0.09	0.09	0.09	0.09	0.09	0.09	0.091	0.09	0.09	0.091	0.091	0.091	0.091	0.091	0.092	0.093	0.093	0.093	0.095	0.096	0.097	0.099	0.101	0.104	0.109	0.113	0.119
AG127	N131A	0.104	0.095	0.095	0.094	0.094	0.094	0.093	0.093	0.093	0.093	0.093	0.093	0.092	0.092	0.092	0.092	0.093	0.092	0.092	0.092	0.093	0.093	0.092	0.092	0.093	0.093	0.093	0.094	0.093	0.093	0.094	0.094	0.095	0.095	0.095	0.096	0.098	0.098	0.1	0.102	0.104	0.107	0.111	0.116	0.122	0.13	0.139	0.152
AG128	R132A	0.093	0.088	0.087	0.09	0.09	0.089	0.089	0.089	0.089	0.089	0.089	0.089	0.088	0.088	0.088	0.088	0.088	0.088	0.088	0.088	0.088	0.088	0.088	0.088	0.088	0.088	0.088	0.089	0.088	0.089	0.089	0.089	0.089	0.09	0.09	0.09	0.091	0.091	0.092	0.093	0.094	0.096	0.096	0.099	0.102	0.106	0.11	0.115
AG129	V133A	0.107	0.092	0.091	0.09	0.09	0.09	0.09	0.09	0.089	0.089	0.089	0.089	0.089	0.089	0.089	0.088	0.089	0.088	0.088	0.088	0.088	0.088	0.088	0.088	0.088	0.088	0.088	0.088	0.088	0.088	0.088	0.088	0.088	0.088	0.088	0.089	0.089	0.089	0.089	0.089	0.09	0.09	0.091	0.092	0.092	0.094	0.096	0.098
AG130	G134A	0.099	0.092	0.091	0.091	0.09	0.091	0.09	0.089	0.089	0.089	0.09	0.089	0.089	0.089	0.089	0.089	0.089	0.088	0.089	0.088	0.088	0.088	0.088	0.088	0.088	0.088	0.088	0.088	0.089	0.088	0.088	0.088	0.088	0.088	0.088	0.089	0.088	0.089	0.089	0.09	0.089	0.09	0.09	0.091	0.091	0.093	0.094	0.095
AG131	K135A	0.102	0.095	0.093	0.093	0.091	0.092	0.091	0.091	0.09	0.09	0.091	0.09	0.09	0.09	0.091	0.09	0.09	0.09	0.09	0.089	0.089	0.09	0.09	0.09	0.09	0.091	0.091	0.091	0.092	0.092	0.093	0.094	0.094	0.095	0.096	0.098	0.098	0.101	0.104	0.107	0.11	0.115	0.121	0.129	0.138	0.151	0.166	0.185
AG132	T136A	0.099	0.097	0.096	0.095	0.094	0.094	0.094	0.093	0.093	0.092	0.094	0.093	0.093	0.092	0.093	0.092	0.092	0.092	0.092	0.091	0.091	0.092	0.092	0.091	0.092	0.092	0.092	0.092	0.092	0.092	0.092	0.092	0.092	0.092	0.092	0.093	0.092	0.093	0.093	0.094	0.094	0.094	0.095	0.097	0.097	0.099	0.101	0.104
AG133	K137A	0.107	0.093	0.092	0.092	0.091	0.091	0.091	0.09	0.09	0.09	0.091	0.09	0.09	0.09	0.09	0.09	0.09	0.089	0.09	0.089	0.089	0.089	0.089	0.089	0.089	0.09	0.09	0.09	0.09	0.09	0.09	0.09	0.09	0.091	0.091	0.092	0.092	0.092	0.094	0.094	0.095	0.097	0.098	0.101	0.104	0.108	0.113	0.119
AG134	Y138A	0.103	0.087	0.087	0.087	0.087	0.087	0.086	0.086	0.086	0.086	0.086	0.086	0.086	0.086	0.086	0.086	0.086	0.085	0.086	0.085	0.085	0.085	0.085	0.085	0.085	0.085	0.085	0.085	0.085	0.085	0.086	0.086	0.086	0.086	0.086	0.087	0.086	0.087	0.087	0.088	0.088	0.089	0.09	0.092	0.093	0.095	0.098	0.101
AG135	Q139A	0.109	0.096	0.094	0.094	0.094	0.094	0.093	0.093	0.092	0.092	0.093	0.092	0.092	0.092	0.092	0.092	0.092	0.091	0.092	0.091	0.091	0.093	0.091	0.091	0.091	0.091	0.091	0.091	0.092	0.091	0.093	0.094	0.092	0.092	0.092	0.093	0.095	0.093	0.094	0.094	0.095	0.097	0.097	0.099	0.103	0.103	0.106	0.11
AG136	Q140A	0.095	0.092	0.09	0.089	0.089	0.089	0.089	0.088	0.089	0.088	0.088	0.088	0.088	0.088	0.088	0.087	0.088	0.088	0.088	0.087	0.087	0.088	0.088	0.088	0.088	0.087	0.088	0.088	0.088	0.088	0.088	0.088	0.089	0.089	0.089	0.09	0.091	0.092	0.092	0.093	0.094	0.097	0.099	0.101	0.105	0.11	0.114	0.122
AG137	L141A	0.098	0.093	0.092	0.091	0.091	0.091	0.091	0.09	0.091	0.09	0.09	0.09	0.091	0.09	0.091	0.09	0.09	0.09	0.09	0.09	0.089	0.09	0.091	0.09	0.09	0.09	0.091	0.091	0.091	0.092	0.093	0.093	0.093	0.094	0.095	0.097	0.099	0.101	0.103	0.105	0.108	0.115	0.118	0.125	0.134	0.146	0.159	0.174
AG138	K142A	0.099	0.094	0.094	0.093	0.092	0.093	0.093	0.092	0.092	0.091	0.091	0.091	0.092	0.091	0.092	0.091	0.091	0.091	0.091	0.091	0.09	0.091	0.092	0.091	0.091	0.091	0.091	0.091	0.09	0.091	0.091	0.091	0.091	0.091	0.091	0.092	0.093	0.094	0.093	0.094	0.094	0.097	0.096	0.097	0.1	0.103	0.105	0.109
AG139	Q143A	0.095	0.091	0.09	0.09	0.09	0.09	0.09	0.089	0.089	0.089	0.089	0.089	0.089	0.089	0.089	0.088	0.089	0.089	0.089	0.088	0.088	0.088	0.089	0.089	0.088	0.088	0.089	0.088	0.088	0.089	0.089	0.089	0.089	0.089	0.089	0.09	0.091	0.091	0.091	0.092	0.093	0.095	0.095	0.097	0.1	0.103	0.106	0.111
AG140	F144A	0.102	0.088	0.087	0.086	0.086	0.086	0.086	0.086	0.086	0.086	0.086	0.086	0.086	0.085	0.086	0.085	0.085	0.086	0.085	0.085	0.085	0.085	0.086	0.085	0.085	0.085	0.086	0.086	0.086	0.086	0.086	0.086	0.086	0.086	0.087	0.088	0.088	0.089	0.089	0.09	0.091	0.093	0.094	0.096	0.099	0.103	0.107	0.113
AG141	F145A	0.106	0.093	0.092	0.091	0.091	0.091	0.091	0.091	0.091	0.09	0.09	0.09	0.09	0.09	0.09	0.09	0.09	0.09	0.09	0.089	0.089	0.09	0.09	0.089	0.089	0.089	0.09	0.089	0.089	0.089	0.09	0.089	0.089	0.09	0.089	0.09	0.09	0.091	0.091	0.091	0.091	0.093	0.092	0.093	0.094	0.096	0.097	0.099
AG142	T146A	0.091	0.089	0.089	0.089	0.088	0.088	0.088	0.088	0.088	0.088	0.088	0.088	0.088	0.088	0.088	0.088	0.088	0.088	0.088	0.088	0.088	0.088	0.088	0.088	0.088	0.088	0.088	0.088	0.088	0.089	0.088	0.089	0.089	0.089	0.09	0.09	0.091	0.092	0.093	0.094	0.096	0.098	0.1	0.104	0.107	0.113	0.119	0.128
AG143	H147A	0.091	0.09	0.089	0.089	0.089	0.089	0.089	0.089	0.089	0.089	0.089	0.089	0.089	0.089	0.089	0.089	0.089	0.089	0.088	0.089	0.088	0.088	0.088	0.089	0.089	0.089	0.089	0.089	0.089	0.089	0.09	0.089	0.09	0.09	0.09	0.091	0.091	0.092	0.094	0.094	0.096	0.098	0.1	0.103	0.107	0.112	0.118	0.126
AG144	P148A	0.094	0.092	0.092	0.092	0.091	0.091	0.091	0.091	0.091	0.09	0.091	0.091	0.091	0.09	0.091	0.09	0.09	0.09	0.09	0.09	0.09	0.09	0.091	0.091	0.091	0.091	0.092	0.09	0.091	0.091	0.092	0.091	0.091	0.091	0.091	0.093	0.092	0.093	0.094	0.094	0.095	0.097	0.098	0.1	0.102	0.104	0.109	0.113
AG145	I150A	0.093	0.091	0.09	0.09	0.09	0.089	0.09	0.09	0.09	0.089	0.089	0.09	0.09	0.089	0.09	0.089	0.089	0.089	0.089	0.089	0.089	0.089	0.09	0.09	0.09	0.091	0.091	0.09	0.091	0.091	0.092	0.092	0.092	0.093	0.093	0.095	0.096	0.098	0.1	0.102	0.105	0.11	0.114	0.121	0.13	0.141	0.157	0.173
AG146	S151A	0.123	0.095	0.092	0.093	0.092	0.093	0.092	0.092	0.092	0.091	0.092	0.092	0.091	0.092	0.09	0.092	0.091	0.091	0.091	0.091	0.091	0.093	0.091	0.092	0.092	0.092	0.092	0.092	0.093	0.094	0.093	0.093	0.094	0.097	0.098	0.098	0.1	0.102	0.106	0.109	0.113	0.119	0.126	0.136	0.15	0.165	0.182	0.218
AG147	E152A	0.123	0.094	0.091	0.092	0.091	0.091	0.092	0.091	0.092	0.09	0.091	0.091	0.09	0.091	0.089	0.091	0.09	0.091	0.089	0.089	0.09	0.092	0.09	0.091	0.09	0.09	0.091	0.091	0.091	0.092	0.092	0.091	0.093	0.094	0.095	0.094	0.097	0.098	0.101	0.103	0.106	0.109	0.114	0.12	0.129	0.138	0.152	0.168
AG335	D153A	0.098	0.097	0.095	0.095	0.096	0.095	0.096	0.097	0.094	0.094	0.095	0.097	0.095	0.095	0.096	0.095	0.097	0.094	0.095	0.095	0.095	0.094	0.096	0.094	0.095	0.097	0.095	0.096	0.094	0.095	0.095	0.095	0.095	0.096	0.095	0.097	0.097	0.097	0.098	0.1	0.1	0.102	0.105	0.108	0.109	0.113	0.116	0.123
AG149	K155A	0.12	0.091	0.088	0.088	0.088	0.088	0.088	0.087	0.088	0.087	0.088	0.088	0.087	0.088	0.087	0.088	0.087	0.087	0.087	0.087	0.087	0.088	0.087	0.088	0.087	0.087	0.088	0.088	0.088	0.089	0.089	0.089	0.089	0.091	0.091	0.091	0.093	0.094	0.097	0.099	0.101	0.105	0.109	0.115	0.123	0.132	0.145	0.161
AG150	D156A	0.114	0.087	0.085	0.085	0.085	0.085	0.085	0.085	0.085	0.084	0.085	0.085	0.084	0.085	0.084	0.085	0.084	0.085	0.084	0.084	0.085	0.085	0.085	0.085	0.085	0.085	0.085	0.086	0.086	0.087	0.087	0.087	0.088	0.089	0.09	0.091	0.093	0.096	0.099	0.102	0.106	0.112	0.119	0.129	0.142	0.157	0.174	0.205
AG151	I157A	0.119	0.092	0.09	0.09	0.09	0.09	0.09	0.089	0.09	0.089	0.089	0.089	0.088	0.089	0.088	0.089	0.088	0.089	0.088	0.088	0.088	0.089	0.088	0.089	0.088	0.089	0.089	0.089	0.089	0.09	0.09	0.09	0.09	0.091	0.092	0.092	0.094	0.095	0.097	0.099	0.102	0.105	0.109	0.115	0.122	0.131	0.143	0.158
AG152	T158A	0.123	0.094	0.093	0.093	0.093	0.092	0.092	0.092	0.091	0.09	0.091	0.091	0.09	0.091	0.09	0.091	0.091	0.091	0.091	0.089	0.09	0.09	0.09	0.09	0.09	0.09	0.091	0.091	0.089	0.09	0.091	0.091	0.09	0.091	0.09	0.091	0.09	0.09	0.091	0.091	0.091	0.093	0.093	0.095	0.095	0.097	0.099	0.102
AG153	R159A	0.123	0.095	0.093	0.093	0.094	0.092	0.093	0.092	0.092	0.092	0.093	0.092	0.092	0.093	0.092	0.093	0.092	0.093	0.093	0.092	0.092	0.093	0.094	0.094	0.095	0.096	0.097	0.098	0.098	0.1	0.103	0.106	0.108	0.112	0.116	0.123	0.129	0.138	0.152	0.166	0.182	0.209	0.243	0.284	0.329	0.374	0.416	0.45
AG154	P160A	0.125	0.095	0.093	0.093	0.094	0.092	0.093	0.092	0.092	0.092	0.092	0.092	0.091	0.092	0.091	0.092	0.092	0.092	0.093	0.091	0.091	0.092	0.093	0.092	0.093	0.094	0.095	0.095	0.094	0.095	0.098	0.1	0.1	0.104	0.105	0.11	0.112	0.117	0.124	0.131	0.142	0.157	0.172	0.196	0.231	0.267	0.313	0.358
AG155	F161A	0.119	0.091	0.09	0.09	0.09	0.089	0.089	0.089	0.089	0.089	0.089	0.089	0.089	0.089	0.089	0.089	0.089	0.09	0.09	0.089	0.09	0.09	0.091	0.091	0.092	0.093	0.094	0.095	0.095	0.097	0.099	0.101	0.103	0.106	0.109	0.113	0.117	0.123	0.131	0.14	0.154	0.168	0.184	0.211	0.242	0.278	0.318	0.36
AG156	N162A	0.116	0.087	0.086	0.086	0.086	0.086	0.086	0.086	0.086	0.086	0.086	0.085	0.085	0.085	0.085	0.085	0.085	0.086	0.086	0.085	0.085	0.085	0.086	0.086	0.086	0.086	0.087	0.087	0.087	0.088	0.089	0.09	0.09	0.092	0.093	0.095	0.097	0.1	0.104	0.108	0.114	0.121	0.131	0.143	0.159	0.175	0.204	0.239
AG157	H163A	0.112	0.092	0.092	0.092	0.092	0.091	0.091	0.091	0.091	0.091	0.091	0.091	0.09	0.09	0.09	0.091	0.09	0.091	0.091	0.09	0.091	0.091	0.092	0.092	0.092	0.093	0.094	0.094	0.094	0.096	0.098	0.099	0.101	0.104	0.106	0.11	0.114	0.12	0.128	0.136	0.149	0.164	0.181	0.212	0.245	0.284	0.33	0.376
AG158	F165A	0.121	0.092	0.091	0.091	0.09	0.091	0.09	0.09	0.09	0.089	0.09	0.09	0.089	0.088	0.089	0.089	0.089	0.088	0.089	0.089	0.089	0.09	0.089	0.088	0.09	0.088	0.089	0.089	0.089	0.09	0.089	0.089	0.09	0.09	0.091	0.091	0.092	0.093	0.094	0.095	0.097	0.098	0.101	0.105	0.109	0.113	0.12	0.128
AG159	E166A	0.126	0.094	0.093	0.094	0.092	0.093	0.092	0.092	0.091	0.091	0.091	0.092	0.091	0.09	0.091	0.091	0.09	0.09	0.091	0.091	0.091	0.092	0.091	0.09	0.092	0.09	0.091	0.092	0.092	0.091	0.091	0.092	0.092	0.093	0.094	0.095	0.097	0.098	0.1	0.103	0.106	0.109	0.114	0.119	0.129	0.137	0.151	0.167
AG160	S167A	0.125	0.094	0.093	0.094	0.092	0.093	0.092	0.092	0.092	0.091	0.091	0.092	0.091	0.09	0.091	0.091	0.09	0.09	0.091	0.091	0.091	0.092	0.091	0.09	0.092	0.09	0.09	0.091	0.091	0.091	0.09	0.09	0.091	0.092	0.092	0.092	0.093	0.094	0.095	0.096	0.097	0.098	0.101	0.103	0.108	0.11	0.116	0.123
AG161	L168A	0.116	0.089	0.087	0.088	0.087	0.088	0.087	0.087	0.087	0.086	0.087	0.087	0.087	0.086	0.086	0.086	0.086	0.086	0.087	0.087	0.087	0.087	0.087	0.087	0.088	0.087	0.088	0.089	0.089	0.089	0.09	0.091	0.092	0.094	0.095	0.097	0.101	0.104	0.109	0.114	0.121	0.129	0.142	0.157	0.173	0.201	0.237	0.276
AG162	Q169A	0.094	0.087	0.086	0.086	0.086	0.086	0.086	0.086	0.085	0.085	0.085	0.085	0.085	0.085	0.085	0.085	0.085	0.085	0.085	0.085	0.085	0.085	0.085	0.085	0.085	0.085	0.085	0.085	0.085	0.085	0.085	0.085	0.086	0.086	0.086	0.087	0.088	0.088	0.09	0.091	0.093	0.094	0.097	0.1	0.104	0.109	0.115	0.124
AG163	P170A	0.101	0.092	0.091	0.092	0.091	0.091	0.091	0.091	0.091	0.09	0.09	0.09	0.09	0.09	0.09	0.09	0.089	0.09	0.09	0.09	0.09	0.091	0.09	0.09	0.091	0.09	0.09	0.091	0.091	0.091	0.091	0.092	0.093	0.094	0.095	0.096	0.098	0.1	0.103	0.107	0.111	0.116	0.123	0.132	0.144	0.159	0.175	0.203
AG164	S171A	0.122	0.092	0.091	0.091	0.09	0.09	0.09	0.089	0.089	0.089	0.089	0.089	0.089	0.089	0.089	0.089	0.089	0.089	0.089	0.089	0.089	0.089	0.089	0.09	0.089	0.09	0.09	0.091	0.091	0.092	0.092	0.093	0.094	0.095	0.097	0.1	0.102	0.106	0.11	0.115	0.121	0.131	0.142	0.156	0.171	0.195	0.228	0.266
AG165	E172A	0.129	0.096	0.095	0.095	0.094	0.094	0.094	0.094	0.094	0.094	0.093	0.093	0.093	0.093	0.093	0.093	0.094	0.093	0.093	0.094	0.094	0.093	0.094	0.094	0.094	0.095	0.096	0.096	0.097	0.099	0.099	0.101	0.103	0.105	0.108	0.112	0.116	0.122	0.129	0.138	0.15	0.166	0.182	0.211	0.244	0.287	0.335	0.382
AG166	W173A	0.124	0.094	0.093	0.093	0.092	0.092	0.092	0.092	0.091	0.091	0.091	0.091	0.09	0.091	0.091	0.09	0.091	0.09	0.09	0.091	0.091	0.09	0.091	0.09	0.09	0.09	0.091	0.091	0.091	0.092	0.091	0.092	0.092	0.092	0.094	0.095	0.096	0.097	0.099	0.101	0.103	0.108	0.112	0.119	0.126	0.137	0.15	0.166
AG167	K174A	0.123	0.092	0.091	0.091	0.091	0.091	0.091	0.091	0.09	0.09	0.09	0.09	0.09	0.09	0.09	0.09	0.09	0.09	0.09	0.09	0.09	0.09	0.091	0.091	0.091	0.091	0.092	0.092	0.093	0.094	0.094	0.095	0.097	0.098	0.101	0.104	0.106	0.111	0.116	0.122	0.131	0.142	0.157	0.172	0.197	0.231	0.269	0.315
AG168	L175A	0.116	0.09	0.089	0.089	0.088	0.088	0.088	0.088	0.088	0.088	0.087	0.087	0.087	0.087	0.087	0.087	0.087	0.087	0.087	0.087	0.087	0.087	0.087	0.087	0.087	0.087	0.088	0.088	0.088	0.088	0.088	0.089	0.089	0.09	0.091	0.092	0.093	0.095	0.097	0.099	0.102	0.106	0.112	0.118	0.126	0.137	0.152	0.167
AG169	T176A	0.099	0.093	0.091	0.091	0.091	0.091	0.091	0.091	0.09	0.09	0.089	0.09	0.09	0.089	0.09	0.089	0.09	0.089	0.089	0.089	0.089	0.089	0.089	0.089	0.089	0.089	0.089	0.089	0.089	0.089	0.089	0.089	0.09	0.09	0.09	0.091	0.092	0.092	0.093	0.094	0.095	0.097	0.099	0.102	0.105	0.11	0.115	0.122
AG170	S177A	0.123	0.093	0.093	0.092	0.092	0.092	0.091	0.092	0.091	0.091	0.091	0.091	0.091	0.09	0.091	0.091	0.09	0.09	0.091	0.091	0.09	0.091	0.09	0.091	0.091	0.092	0.091	0.092	0.093	0.093	0.093	0.094	0.094	0.095	0.096	0.098	0.099	0.102	0.104	0.109	0.113	0.118	0.125	0.134	0.146	0.16	0.175	0.203
AG171	D178A	0.132	0.094	0.094	0.093	0.094	0.094	0.094	0.094	0.094	0.093	0.094	0.094	0.093	0.093	0.093	0.093	0.093	0.093	0.093	0.093	0.093	0.093	0.094	0.093	0.093	0.093	0.093	0.094	0.093	0.093	0.094	0.094	0.094	0.094	0.095	0.095	0.096	0.097	0.097	0.099	0.1	0.101	0.104	0.106	0.11	0.114	0.12	0.127
AG172	M179A	0.129	0.097	0.097	0.096	0.096	0.095	0.094	0.096	0.094	0.095	0.094	0.094	0.095	0.093	0.094	0.094	0.093	0.094	0.094	0.094	0.093	0.094	0.093	0.093	0.094	0.096	0.095	0.095	0.096	0.096	0.096	0.098	0.098	0.099	0.1	0.103	0.104	0.107	0.11	0.115	0.121	0.126	0.135	0.146	0.161	0.175	0.2	0.234
AG173	E180A	0.123	0.094	0.094	0.092	0.092	0.092	0.091	0.092	0.091	0.092	0.091	0.091	0.092	0.091	0.091	0.091	0.091	0.091	0.091	0.091	0.091	0.091	0.091	0.091	0.092	0.093	0.092	0.093	0.094	0.094	0.094	0.096	0.096	0.098	0.099	0.101	0.103	0.107	0.11	0.116	0.122	0.129	0.14	0.152	0.169	0.187	0.22	0.256
AG174	E181A	0.124	0.092	0.092	0.091	0.091	0.091	0.09	0.091	0.09	0.09	0.09	0.09	0.09	0.09	0.09	0.09	0.09	0.09	0.09	0.09	0.09	0.09	0.09	0.09	0.091	0.091	0.091	0.092	0.092	0.093	0.093	0.094	0.095	0.096	0.097	0.1	0.102	0.105	0.108	0.113	0.12	0.126	0.136	0.148	0.164	0.179	0.207	0.239
AG175	T182A	0.117	0.096	0.096	0.094	0.094	0.093	0.093	0.094	0.093	0.093	0.092	0.092	0.093	0.092	0.092	0.092	0.092	0.092	0.092	0.092	0.091	0.092	0.091	0.092	0.092	0.093	0.092	0.093	0.093	0.093	0.093	0.094	0.094	0.094	0.094	0.095	0.096	0.097	0.097	0.1	0.103	0.104	0.108	0.111	0.117	0.122	0.13	0.142
AG176	V183A	0.124	0.094	0.093	0.093	0.092	0.093	0.092	0.092	0.093	0.092	0.091	0.091	0.092	0.092	0.091	0.092	0.092	0.091	0.092	0.092	0.093	0.093	0.093	0.093	0.094	0.094	0.095	0.096	0.096	0.097	0.098	0.099	0.1	0.103	0.105	0.108	0.112	0.117	0.123	0.131	0.141	0.153	0.168	0.187	0.223	0.257	0.299	0.342
AG177	R184A	0.129	0.095	0.095	0.095	0.094	0.095	0.094	0.093	0.095	0.094	0.093	0.093	0.093	0.094	0.092	0.094	0.093	0.093	0.093	0.093	0.094	0.094	0.095	0.094	0.095	0.094	0.096	0.097	0.097	0.098	0.099	0.1	0.101	0.104	0.107	0.11	0.114	0.118	0.124	0.133	0.143	0.155	0.171	0.189	0.222	0.256	0.297	0.345
AG178	L185A	0.126	0.096	0.095	0.094	0.093	0.094	0.094	0.093	0.094	0.093	0.092	0.092	0.092	0.093	0.091	0.092	0.092	0.092	0.092	0.091	0.092	0.092	0.093	0.091	0.092	0.091	0.092	0.092	0.091	0.092	0.092	0.091	0.091	0.092	0.092	0.092	0.092	0.092	0.092	0.093	0.093	0.093	0.093	0.094	0.095	0.095	0.097	0.098
AG179	E187A	0.126	0.093	0.091	0.091	0.091	0.091	0.091	0.09	0.091	0.09	0.09	0.09	0.09	0.09	0.089	0.09	0.09	0.089	0.09	0.089	0.09	0.09	0.09	0.089	0.09	0.089	0.09	0.09	0.09	0.09	0.09	0.09	0.09	0.091	0.091	0.091	0.092	0.092	0.093	0.094	0.096	0.097	0.099	0.101	0.104	0.107	0.113	0.118
AG180	G188A	0.12	0.089	0.088	0.087	0.087	0.087	0.087	0.087	0.087	0.087	0.086	0.086	0.086	0.086	0.086	0.086	0.086	0.086	0.086	0.086	0.086	0.086	0.087	0.086	0.086	0.086	0.086	0.087	0.087	0.087	0.087	0.087	0.087	0.088	0.089	0.089	0.09	0.091	0.092	0.093	0.095	0.097	0.1	0.103	0.108	0.113	0.12	0.128
AG181	S189A	0.127	0.097	0.095	0.094	0.093	0.094	0.094	0.093	0.094	0.093	0.093	0.093	0.092	0.093	0.092	0.093	0.092	0.092	0.092	0.092	0.092	0.092	0.093	0.092	0.092	0.092	0.092	0.092	0.092	0.093	0.092	0.093	0.092	0.093	0.093	0.094	0.094	0.094	0.095	0.096	0.097	0.098	0.099	0.101	0.103	0.105	0.109	0.113
AG182	E190A	0.122	0.096	0.094	0.094	0.094	0.093	0.094	0.093	0.093	0.092	0.093	0.093	0.092	0.093	0.092	0.092	0.093	0.092	0.092	0.091	0.092	0.093	0.092	0.092	0.092	0.092	0.092	0.092	0.093	0.093	0.093	0.093	0.094	0.094	0.095	0.095	0.094	0.096	0.096	0.097	0.098	0.1	0.102	0.105	0.107	0.112	0.116	0.123
AG183	Y191A	0.123	0.099	0.096	0.096	0.096	0.095	0.096	0.094	0.095	0.093	0.095	0.094	0.093	0.095	0.093	0.093	0.094	0.094	0.093	0.092	0.093	0.095	0.094	0.094	0.093	0.094	0.094	0.094	0.095	0.095	0.096	0.096	0.098	0.098	0.1	0.102	0.101	0.104	0.107	0.108	0.11	0.115	0.12	0.13	0.136	0.149	0.163	0.179
AG184	T192A	0.126	0.1	0.096	0.097	0.096	0.096	0.097	0.095	0.096	0.094	0.096	0.095	0.094	0.096	0.094	0.093	0.095	0.095	0.094	0.093	0.094	0.095	0.095	0.095	0.094	0.095	0.095	0.094	0.095	0.095	0.097	0.096	0.097	0.098	0.099	0.1	0.099	0.102	0.103	0.104	0.105	0.108	0.111	0.117	0.12	0.128	0.135	0.146
AG185	S193A	0.121	0.097	0.094	0.094	0.094	0.093	0.094	0.093	0.093	0.092	0.093	0.092	0.092	0.093	0.091	0.091	0.092	0.092	0.092	0.091	0.092	0.093	0.092	0.093	0.092	0.093	0.092	0.092	0.093	0.093	0.094	0.093	0.094	0.094	0.095	0.096	0.095	0.097	0.098	0.099	0.1	0.102	0.104	0.108	0.11	0.115	0.12	0.127
AG186	V194A	0.122	0.093	0.09	0.09	0.09	0.09	0.09	0.089	0.089	0.089	0.089	0.089	0.089	0.089	0.088	0.088	0.089	0.089	0.088	0.088	0.088	0.089	0.088	0.089	0.088	0.089	0.089	0.088	0.089	0.089	0.089	0.089	0.09	0.09	0.09	0.091	0.091	0.092	0.092	0.093	0.094	0.095	0.097	0.1	0.101	0.105	0.109	0.114
AG187	G195A	0.127	0.097	0.095	0.095	0.095	0.094	0.094	0.093	0.093	0.093	0.094	0.093	0.093	0.093	0.092	0.092	0.093	0.093	0.092	0.092	0.092	0.093	0.092	0.093	0.092	0.093	0.093	0.092	0.093	0.093	0.094	0.094	0.095	0.095	0.095	0.097	0.096	0.098	0.098	0.099	0.1	0.103	0.105	0.109	0.112	0.117	0.122	0.13
AG188	Q196A	0.095	0.093	0.092	0.091	0.091	0.091	0.091	0.091	0.091	0.091	0.09	0.091	0.089	0.09	0.09	0.09	0.091	0.09	0.089	0.09	0.09	0.09	0.091	0.091	0.09	0.091	0.091	0.09	0.092	0.092	0.092	0.092	0.094	0.095	0.095	0.097	0.099	0.103	0.104	0.108	0.112	0.119	0.127	0.134	0.149	0.163	0.183	0.218
AG189	S197A	0.092	0.09	0.09	0.088	0.088	0.089	0.089	0.089	0.089	0.089	0.088	0.089	0.087	0.087	0.088	0.088	0.088	0.089	0.088	0.087	0.088	0.088	0.088	0.088	0.088	0.089	0.088	0.087	0.089	0.089	0.089	0.088	0.089	0.09	0.09	0.091	0.092	0.093	0.094	0.096	0.098	0.101	0.104	0.107	0.113	0.12	0.129	0.14
AG190	P198A	0.095	0.092	0.091	0.09	0.09	0.09	0.09	0.091	0.09	0.09	0.089	0.09	0.088	0.088	0.089	0.089	0.09	0.089	0.088	0.088	0.089	0.089	0.089	0.089	0.089	0.089	0.089	0.087	0.089	0.09	0.089	0.088	0.089	0.09	0.09	0.091	0.091	0.092	0.092	0.094	0.094	0.096	0.098	0.099	0.102	0.106	0.11	0.116
AG191	S199A	0.094	0.09	0.09	0.088	0.088	0.089	0.088	0.089	0.088	0.088	0.088	0.088	0.087	0.087	0.088	0.088	0.088	0.088	0.087	0.087	0.087	0.088	0.088	0.088	0.087	0.088	0.088	0.087	0.088	0.089	0.088	0.088	0.089	0.089	0.09	0.091	0.092	0.093	0.094	0.096	0.098	0.101	0.105	0.108	0.114	0.121	0.131	0.143
AG192	Y200A	0.089	0.087	0.086	0.085	0.085	0.085	0.085	0.085	0.085	0.085	0.085	0.085	0.084	0.084	0.085	0.085	0.085	0.085	0.084	0.084	0.085	0.085	0.085	0.085	0.085	0.085	0.085	0.085	0.086	0.086	0.086	0.086	0.087	0.087	0.088	0.089	0.09	0.092	0.093	0.096	0.099	0.102	0.107	0.112	0.118	0.128	0.14	0.155
AG193	T201A	0.098	0.097	0.095	0.094	0.094	0.094	0.094	0.094	0.093	0.093	0.093	0.093	0.092	0.092	0.093	0.092	0.093	0.093	0.092	0.092	0.092	0.093	0.093	0.093	0.093	0.093	0.093	0.092	0.094	0.094	0.094	0.094	0.095	0.096	0.098	0.099	0.1	0.103	0.105	0.109	0.112	0.117	0.124	0.132	0.143	0.158	0.174	0.202
AG194	I202A	0.094	0.092	0.091	0.09	0.091	0.09	0.09	0.089	0.089	0.089	0.089	0.089	0.088	0.088	0.088	0.089	0.088	0.088	0.088	0.089	0.088	0.089	0.088	0.089	0.089	0.088	0.089	0.089	0.089	0.089	0.09	0.09	0.09	0.091	0.092	0.092	0.093	0.095	0.095	0.098	0.1	0.104	0.108	0.113	0.12	0.128	0.139	0.154
AG195	T203A	0.095	0.092	0.09	0.09	0.09	0.089	0.089	0.088	0.088	0.088	0.089	0.089	0.087	0.088	0.088	0.088	0.087	0.087	0.088	0.088	0.087	0.088	0.088	0.088	0.088	0.087	0.088	0.088	0.088	0.088	0.089	0.089	0.089	0.09	0.091	0.092	0.092	0.094	0.094	0.096	0.099	0.103	0.106	0.111	0.117	0.124	0.134	0.149
AG196	E204A	0.1	0.095	0.093	0.093	0.094	0.092	0.092	0.092	0.091	0.091	0.092	0.092	0.091	0.091	0.091	0.09	0.09	0.09	0.09	0.091	0.091	0.091	0.091	0.091	0.091	0.091	0.091	0.091	0.091	0.091	0.092	0.093	0.094	0.095	0.095	0.097	0.098	0.1	0.101	0.104	0.108	0.114	0.119	0.127	0.136	0.15	0.165	0.185
AG197	D205A	0.097	0.094	0.092	0.092	0.092	0.091	0.091	0.091	0.09	0.09	0.091	0.091	0.09	0.09	0.09	0.09	0.09	0.09	0.09	0.09	0.09	0.09	0.09	0.09	0.09	0.09	0.09	0.09	0.09	0.09	0.091	0.091	0.091	0.091	0.092	0.092	0.093	0.094	0.094	0.096	0.097	0.1	0.102	0.105	0.109	0.114	0.121	0.129
AG198	V206A	0.092	0.09	0.088	0.088	0.088	0.087	0.087	0.087	0.087	0.087	0.087	0.087	0.087	0.087	0.087	0.086	0.087	0.086	0.086	0.087	0.086	0.087	0.087	0.087	0.087	0.087	0.087	0.087	0.087	0.087	0.088	0.088	0.088	0.089	0.089	0.09	0.091	0.091	0.092	0.094	0.096	0.099	0.101	0.105	0.11	0.116	0.123	0.133
AG199	F207A	0.097	0.093	0.092	0.091	0.091	0.09	0.09	0.09	0.089	0.09	0.09	0.09	0.089	0.09	0.089	0.089	0.089	0.089	0.089	0.089	0.089	0.089	0.089	0.089	0.089	0.089	0.089	0.09	0.089	0.089	0.09	0.09	0.09	0.091	0.091	0.092	0.093	0.094	0.095	0.096	0.098	0.101	0.104	0.108	0.113	0.119	0.128	0.14
AG200	D208A	0.093	0.091	0.091	0.09	0.09	0.089	0.089	0.089	0.089	0.089	0.088	0.088	0.089	0.089	0.089	0.088	0.089	0.088	0.087	0.088	0.089	0.088	0.088	0.089	0.088	0.089	0.088	0.089	0.088	0.089	0.088	0.089	0.09	0.09	0.091	0.092	0.093	0.093	0.095	0.097	0.099	0.102	0.106	0.111	0.117	0.124	0.134	0.149
AG201	F209A	0.093	0.091	0.09	0.089	0.089	0.089	0.088	0.089	0.088	0.088	0.087	0.088	0.088	0.088	0.089	0.087	0.089	0.088	0.087	0.088	0.088	0.088	0.088	0.088	0.087	0.089	0.088	0.088	0.089	0.089	0.089	0.09	0.091	0.091	0.092	0.094	0.096	0.097	0.099	0.103	0.106	0.111	0.118	0.126	0.137	0.152	0.168	0.191
AG202	D210A	0.123	0.085	0.086	0.085	0.085	0.085	0.085	0.085	0.085	0.085	0.085	0.085	0.085	0.085	0.085	0.085	0.085	0.085	0.085	0.085	0.085	0.085	0.085	0.085	0.085	0.085	0.085	0.085	0.085	0.085	0.086	0.086	0.086	0.086	0.087	0.087	0.088	0.089	0.09	0.091	0.093	0.095	0.097	0.101	0.105	0.11	0.117	0.126
AG203	L211A	0.127	0.09	0.09	0.09	0.089	0.089	0.089	0.089	0.089	0.089	0.089	0.089	0.089	0.089	0.089	0.089	0.089	0.089	0.089	0.089	0.089	0.089	0.089	0.089	0.089	0.089	0.09	0.09	0.09	0.09	0.091	0.091	0.091	0.092	0.093	0.094	0.095	0.097	0.099	0.101	0.104	0.108	0.114	0.12	0.129	0.141	0.157	0.175
AG204	F212A	0.117	0.09	0.09	0.089	0.089	0.09	0.089	0.089	0.09	0.089	0.09	0.09	0.09	0.089	0.09	0.089	0.089	0.09	0.09	0.09	0.089	0.089	0.09	0.09	0.089	0.09	0.09	0.09	0.09	0.091	0.091	0.092	0.091	0.092	0.092	0.091	0.092	0.093	0.094	0.095	0.096	0.097	0.098	0.1	0.102	0.105	0.109	0.113
AG205	L213A	0.127	0.089	0.089	0.089	0.089	0.089	0.089	0.089	0.088	0.088	0.088	0.088	0.088	0.088	0.088	0.088	0.088	0.088	0.088	0.088	0.088	0.088	0.088	0.088	0.088	0.088	0.089	0.089	0.089	0.089	0.089	0.09	0.09	0.091	0.091	0.092	0.093	0.094	0.096	0.098	0.1	0.104	0.108	0.112	0.119	0.129	0.141	0.157
AG336	G215A	0.092	0.09	0.089	0.089	0.089	0.089	0.089	0.088	0.088	0.088	0.088	0.088	0.088	0.088	0.088	0.088	0.088	0.088	0.088	0.088	0.088	0.088	0.088	0.088	0.088	0.088	0.089	0.089	0.089	0.089	0.089	0.089	0.09	0.09	0.091	0.091	0.093	0.094	0.095	0.097	0.099	0.102	0.106	0.11	0.116	0.123	0.134	0.148
AG207	L216A	0.123	0.085	0.085	0.085	0.085	0.084	0.085	0.084	0.084	0.084	0.084	0.084	0.084	0.084	0.084	0.084	0.084	0.084	0.084	0.084	0.084	0.084	0.084	0.084	0.084	0.084	0.084	0.084	0.085	0.085	0.085	0.085	0.086	0.087	0.087	0.088	0.09	0.091	0.093	0.095	0.098	0.102	0.106	0.113	0.121	0.133	0.148	0.166
AG208	S217A	0.116	0.088	0.088	0.088	0.087	0.088	0.087	0.087	0.088	0.087	0.088	0.087	0.088	0.087	0.087	0.087	0.087	0.087	0.088	0.087	0.087	0.087	0.087	0.088	0.087	0.087	0.088	0.087	0.087	0.088	0.088	0.088	0.088	0.088	0.088	0.088	0.088	0.088	0.089	0.089	0.09	0.091	0.091	0.092	0.093	0.095	0.096	0.099
AG209	E218A	0.133	0.091	0.09	0.091	0.091	0.09	0.091	0.09	0.09	0.09	0.09	0.09	0.09	0.09	0.09	0.09	0.09	0.089	0.09	0.09	0.09	0.09	0.09	0.09	0.09	0.091	0.091	0.091	0.091	0.09	0.091	0.091	0.092	0.093	0.092	0.093	0.095	0.096	0.096	0.099	0.101	0.104	0.107	0.112	0.117	0.125	0.134	0.147
AG210	T219A	0.128	0.088	0.087	0.088	0.088	0.087	0.088	0.087	0.087	0.087	0.087	0.087	0.087	0.086	0.087	0.087	0.086	0.086	0.087	0.087	0.087	0.087	0.087	0.087	0.087	0.087	0.087	0.087	0.087	0.086	0.086	0.087	0.087	0.087	0.087	0.087	0.088	0.088	0.088	0.089	0.089	0.09	0.091	0.092	0.093	0.095	0.098	0.1
AG211	M220A	0.128	0.087	0.086	0.086	0.087	0.086	0.086	0.086	0.086	0.086	0.086	0.086	0.086	0.085	0.086	0.086	0.085	0.085	0.086	0.086	0.086	0.086	0.086	0.086	0.086	0.087	0.086	0.086	0.087	0.086	0.086	0.087	0.087	0.088	0.088	0.088	0.089	0.09	0.091	0.093	0.094	0.096	0.099	0.102	0.106	0.112	0.119	0.128
AG212	I221A	0.127	0.086	0.085	0.085	0.085	0.084	0.084	0.084	0.084	0.084	0.084	0.084	0.084	0.084	0.084	0.084	0.084	0.084	0.084	0.084	0.084	0.084	0.084	0.084	0.085	0.085	0.085	0.085	0.085	0.084	0.085	0.085	0.086	0.086	0.086	0.087	0.088	0.089	0.09	0.092	0.094	0.096	0.099	0.102	0.107	0.113	0.121	0.132
AG213	P222A	0.135	0.091	0.089	0.09	0.09	0.089	0.089	0.089	0.089	0.089	0.089	0.089	0.089	0.088	0.088	0.089	0.088	0.088	0.088	0.089	0.088	0.089	0.089	0.089	0.089	0.089	0.089	0.089	0.089	0.088	0.089	0.089	0.09	0.09	0.09	0.09	0.091	0.091	0.092	0.094	0.095	0.096	0.098	0.101	0.103	0.108	0.113	0.119
AG214	R223A	0.122	0.084	0.083	0.083	0.083	0.083	0.083	0.083	0.083	0.083	0.083	0.083	0.083	0.083	0.083	0.083	0.083	0.083	0.082	0.083	0.082	0.083	0.083	0.083	0.083	0.083	0.083	0.083	0.083	0.083	0.083	0.083	0.083	0.083	0.083	0.084	0.084	0.085	0.085	0.086	0.087	0.088	0.09	0.092	0.094	0.097	0.101	0.106
AG215	K224A	0.134	0.092	0.091	0.091	0.091	0.091	0.09	0.091	0.091	0.091	0.09	0.091	0.09	0.09	0.09	0.09	0.09	0.091	0.09	0.09	0.09	0.091	0.091	0.09	0.09	0.091	0.091	0.091	0.091	0.091	0.092	0.092	0.092	0.093	0.093	0.095	0.096	0.097	0.098	0.101	0.103	0.106	0.11	0.115	0.121	0.13	0.142	0.158
AG216	M226A	0.132	0.09	0.089	0.089	0.089	0.089	0.088	0.089	0.089	0.088	0.088	0.088	0.088	0.088	0.088	0.088	0.088	0.088	0.088	0.088	0.088	0.088	0.088	0.088	0.088	0.089	0.088	0.089	0.089	0.089	0.089	0.089	0.09	0.09	0.091	0.092	0.092	0.094	0.095	0.097	0.099	0.102	0.105	0.109	0.114	0.122	0.132	0.145
AG217	T227A	0.13	0.091	0.09	0.09	0.09	0.09	0.09	0.09	0.09	0.09	0.089	0.09	0.089	0.089	0.089	0.089	0.089	0.09	0.089	0.089	0.089	0.09	0.089	0.089	0.089	0.09	0.089	0.09	0.089	0.09	0.09	0.09	0.09	0.091	0.091	0.092	0.092	0.093	0.094	0.095	0.096	0.098	0.1	0.103	0.105	0.11	0.115	0.122
AG218	Q228A	0.134	0.09	0.089	0.088	0.088	0.088	0.088	0.088	0.088	0.088	0.088	0.088	0.087	0.087	0.088	0.087	0.087	0.088	0.087	0.087	0.087	0.088	0.088	0.087	0.087	0.088	0.088	0.088	0.088	0.088	0.088	0.088	0.088	0.089	0.089	0.09	0.09	0.091	0.092	0.093	0.094	0.096	0.098	0.1	0.103	0.107	0.112	0.118
AG219	Q229A	0.139	0.095	0.094	0.093	0.093	0.093	0.093	0.093	0.093	0.093	0.092	0.093	0.092	0.092	0.093	0.092	0.092	0.093	0.092	0.092	0.092	0.093	0.092	0.092	0.092	0.093	0.092	0.092	0.092	0.093	0.093	0.093	0.093	0.094	0.094	0.095	0.096	0.096	0.097	0.099	0.1	0.102	0.104	0.107	0.11	0.115	0.121	0.129
AG220	V230A	0.127	0.086	0.086	0.086	0.086	0.086	0.085	0.085	0.085	0.085	0.085	0.085	0.085	0.085	0.085	0.085	0.085	0.085	0.085	0.085	0.084	0.085	0.085	0.085	0.085	0.085	0.085	0.085	0.085	0.085	0.086	0.086	0.086	0.086	0.087	0.087	0.088	0.089	0.09	0.091	0.092	0.094	0.096	0.099	0.103	0.107	0.114	0.122
AG221	R231A	0.134	0.088	0.088	0.088	0.088	0.088	0.088	0.088	0.087	0.087	0.087	0.087	0.087	0.088	0.087	0.088	0.087	0.087	0.087	0.087	0.087	0.087	0.087	0.087	0.087	0.087	0.088	0.087	0.087	0.088	0.088	0.088	0.088	0.089	0.089	0.089	0.09	0.091	0.092	0.093	0.094	0.096	0.098	0.101	0.105	0.109	0.115	0.123
AG222	D232A	0.131	0.087	0.087	0.086	0.086	0.086	0.086	0.086	0.086	0.086	0.086	0.086	0.086	0.086	0.086	0.086	0.085	0.086	0.086	0.086	0.086	0.086	0.086	0.086	0.086	0.086	0.086	0.086	0.086	0.087	0.087	0.088	0.088	0.088	0.089	0.09	0.091	0.092	0.094	0.096	0.098	0.102	0.105	0.11	0.117	0.125	0.136	0.151
AG223	T233A	0.136	0.092	0.091	0.091	0.091	0.091	0.091	0.09	0.09	0.09	0.091	0.09	0.09	0.09	0.09	0.09	0.09	0.09	0.09	0.09	0.09	0.09	0.09	0.09	0.09	0.09	0.09	0.09	0.09	0.09	0.091	0.091	0.091	0.091	0.092	0.092	0.092	0.093	0.094	0.094	0.095	0.097	0.098	0.1	0.103	0.106	0.11	0.116
AG224	I234A	0.131	0.087	0.087	0.086	0.086	0.086	0.086	0.086	0.086	0.086	0.086	0.085	0.086	0.086	0.085	0.086	0.085	0.085	0.085	0.085	0.085	0.085	0.085	0.085	0.085	0.085	0.086	0.086	0.086	0.086	0.086	0.086	0.086	0.087	0.087	0.087	0.088	0.089	0.089	0.09	0.091	0.092	0.094	0.096	0.099	0.101	0.105	0.11
AG225	K235A	0.141	0.092	0.091	0.091	0.091	0.091	0.09	0.09	0.09	0.09	0.091	0.09	0.09	0.09	0.09	0.09	0.09	0.09	0.09	0.09	0.09	0.09	0.09	0.089	0.089	0.09	0.09	0.089	0.09	0.09	0.09	0.09	0.09	0.09	0.09	0.09	0.09	0.091	0.091	0.091	0.092	0.092	0.092	0.093	0.094	0.095	0.097	0.099
AG226	K236A	0.132	0.087	0.087	0.087	0.087	0.087	0.087	0.086	0.086	0.086	0.086	0.086	0.086	0.086	0.086	0.086	0.086	0.086	0.086	0.086	0.086	0.086	0.086	0.087	0.086	0.086	0.087	0.087	0.087	0.087	0.087	0.087	0.088	0.088	0.088	0.089	0.09	0.091	0.092	0.093	0.094	0.096	0.098	0.101	0.104	0.108	0.113	0.12
AG227	L237A	0.137	0.092	0.092	0.092	0.091	0.091	0.092	0.091	0.091	0.091	0.091	0.091	0.091	0.091	0.09	0.091	0.091	0.09	0.091	0.091	0.091	0.091	0.091	0.091	0.091	0.09	0.091	0.091	0.092	0.091	0.091	0.091	0.092	0.092	0.092	0.092	0.093	0.093	0.094	0.095	0.096	0.097	0.098	0.1	0.101	0.104	0.106	0.11
AG228	S238A	0.136	0.09	0.09	0.09	0.089	0.089	0.09	0.089	0.089	0.089	0.089	0.089	0.089	0.089	0.088	0.089	0.089	0.088	0.089	0.089	0.089	0.088	0.089	0.089	0.089	0.088	0.089	0.089	0.089	0.089	0.088	0.089	0.089	0.089	0.089	0.089	0.09	0.09	0.09	0.091	0.092	0.092	0.093	0.094	0.095	0.097	0.098	0.1
AG337	Y239A	0.091	0.091	0.089	0.089	0.089	0.088	0.088	0.088	0.088	0.088	0.088	0.088	0.088	0.088	0.088	0.088	0.088	0.088	0.088	0.088	0.088	0.089	0.088	0.088	0.088	0.088	0.089	0.089	0.089	0.089	0.089	0.089	0.09	0.09	0.091	0.091	0.092	0.094	0.094	0.096	0.098	0.1	0.104	0.108	0.112	0.118	0.127	0.14
AG229	L240A	0.108	0.084	0.083	0.083	0.083	0.083	0.083	0.083	0.083	0.083	0.083	0.083	0.083	0.083	0.083	0.083	0.083	0.083	0.083	0.083	0.083	0.083	0.083	0.083	0.083	0.083	0.083	0.083	0.083	0.083	0.083	0.084	0.084	0.085	0.085	0.085	0.086	0.087	0.088	0.09	0.091	0.093	0.096	0.1	0.104	0.11	0.118	0.128
AG230	Y241A	0.124	0.09	0.09	0.09	0.09	0.09	0.09	0.089	0.089	0.089	0.089	0.089	0.089	0.089	0.089	0.089	0.089	0.089	0.089	0.089	0.089	0.089	0.09	0.09	0.089	0.089	0.09	0.089	0.09	0.09	0.09	0.091	0.092	0.092	0.093	0.093	0.094	0.095	0.097	0.1	0.102	0.105	0.109	0.114	0.121	0.13	0.141	0.157
AG231	G242A	0.118	0.087	0.087	0.086	0.086	0.086	0.086	0.086	0.086	0.086	0.086	0.086	0.086	0.086	0.086	0.086	0.086	0.086	0.086	0.086	0.086	0.086	0.086	0.087	0.086	0.086	0.087	0.087	0.087	0.087	0.088	0.088	0.089	0.09	0.09	0.091	0.093	0.095	0.097	0.1	0.103	0.108	0.114	0.122	0.133	0.148	0.166	0.185
AG232	I243A	0.101	0.088	0.088	0.088	0.088	0.088	0.088	0.087	0.087	0.087	0.087	0.087	0.087	0.087	0.087	0.087	0.087	0.087	0.087	0.087	0.087	0.087	0.087	0.087	0.087	0.087	0.087	0.087	0.087	0.088	0.088	0.088	0.089	0.089	0.09	0.09	0.091	0.092	0.093	0.095	0.096	0.099	0.102	0.106	0.111	0.117	0.125	0.135
AG233	D244A	0.114	0.087	0.086	0.086	0.086	0.085	0.086	0.085	0.085	0.085	0.085	0.085	0.085	0.085	0.085	0.085	0.085	0.085	0.085	0.085	0.085	0.085	0.085	0.085	0.085	0.085	0.085	0.085	0.085	0.085	0.085	0.086	0.086	0.086	0.086	0.087	0.087	0.088	0.089	0.09	0.091	0.092	0.094	0.097	0.1	0.103	0.108	0.114
AG234	P245A	0.113	0.09	0.089	0.089	0.089	0.089	0.089	0.088	0.088	0.088	0.088	0.088	0.088	0.088	0.088	0.088	0.088	0.088	0.088	0.088	0.088	0.088	0.088	0.088	0.088	0.088	0.088	0.088	0.088	0.088	0.088	0.089	0.089	0.09	0.09	0.09	0.091	0.092	0.093	0.094	0.096	0.098	0.1	0.104	0.108	0.114	0.121	0.131
AG235	L246A	0.115	0.086	0.086	0.085	0.085	0.085	0.085	0.085	0.085	0.085	0.085	0.085	0.085	0.085	0.085	0.085	0.085	0.085	0.085	0.085	0.085	0.085	0.085	0.085	0.085	0.085	0.085	0.085	0.085	0.086	0.086	0.086	0.087	0.087	0.087	0.088	0.089	0.09	0.092	0.093	0.096	0.098	0.102	0.106	0.111	0.118	0.128	0.14
AG236	Q247A	0.127	0.092	0.092	0.091	0.092	0.091	0.092	0.092	0.091	0.091	0.091	0.091	0.091	0.091	0.091	0.091	0.091	0.091	0.091	0.091	0.091	0.091	0.091	0.091	0.091	0.091	0.092	0.092	0.092	0.092	0.092	0.093	0.094	0.094	0.095	0.096	0.097	0.099	0.101	0.103	0.107	0.111	0.116	0.123	0.132	0.144	0.16	0.178
AG237	M248A	0.112	0.089	0.089	0.088	0.088	0.088	0.088	0.089	0.088	0.088	0.088	0.088	0.088	0.088	0.088	0.088	0.088	0.088	0.088	0.087	0.088	0.088	0.088	0.088	0.088	0.088	0.089	0.088	0.089	0.089	0.089	0.09	0.09	0.091	0.091	0.092	0.094	0.095	0.097	0.099	0.102	0.106	0.11	0.116	0.123	0.133	0.146	0.163
AG238	Q249A	0.107	0.09	0.09	0.089	0.09	0.089	0.089	0.09	0.089	0.089	0.089	0.089	0.089	0.089	0.089	0.089	0.089	0.089	0.089	0.088	0.089	0.089	0.089	0.089	0.089	0.089	0.089	0.089	0.089	0.089	0.089	0.089	0.09	0.09	0.09	0.091	0.092	0.092	0.093	0.094	0.096	0.097	0.1	0.102	0.105	0.11	0.115	0.122
AG239	N250A	0.108	0.089	0.088	0.088	0.088	0.088	0.088	0.088	0.087	0.088	0.088	0.087	0.087	0.087	0.087	0.087	0.087	0.087	0.087	0.087	0.087	0.087	0.087	0.087	0.087	0.087	0.088	0.088	0.088	0.088	0.088	0.089	0.089	0.09	0.091	0.092	0.093	0.094	0.096	0.098	0.101	0.105	0.109	0.115	0.122	0.132	0.146	0.164
AG240	V251A	0.112	0.089	0.088	0.088	0.088	0.088	0.088	0.088	0.088	0.088	0.088	0.088	0.088	0.088	0.088	0.088	0.088	0.088	0.088	0.087	0.088	0.088	0.088	0.088	0.088	0.088	0.089	0.089	0.089	0.089	0.089	0.09	0.09	0.091	0.092	0.093	0.095	0.096	0.099	0.101	0.105	0.109	0.114	0.121	0.131	0.143	0.16	0.178
AG241	V252A	0.112	0.083	0.083	0.083	0.082	0.082	0.082	0.082	0.082	0.082	0.082	0.082	0.082	0.082	0.082	0.082	0.082	0.082	0.082	0.082	0.082	0.082	0.082	0.083	0.082	0.083	0.083	0.083	0.083	0.084	0.084	0.084	0.085	0.086	0.086	0.088	0.089	0.09	0.092	0.095	0.098	0.102	0.108	0.115	0.124	0.136	0.152	0.169
AG242	M253A	0.121	0.089	0.088	0.088	0.088	0.088	0.088	0.088	0.088	0.088	0.088	0.088	0.088	0.088	0.088	0.088	0.088	0.088	0.088	0.088	0.088	0.088	0.088	0.088	0.088	0.088	0.089	0.088	0.089	0.089	0.089	0.089	0.089	0.09	0.09	0.091	0.091	0.092	0.094	0.095	0.097	0.099	0.102	0.105	0.109	0.115	0.122	0.131
AG243	S254A	0.099	0.09	0.089	0.089	0.089	0.089	0.089	0.089	0.089	0.089	0.089	0.089	0.089	0.089	0.089	0.089	0.089	0.089	0.089	0.089	0.089	0.089	0.089	0.089	0.089	0.089	0.089	0.089	0.089	0.09	0.09	0.09	0.09	0.091	0.091	0.092	0.093	0.094	0.095	0.096	0.099	0.101	0.104	0.108	0.113	0.118	0.127	0.138
AG244	I256A	0.102	0.086	0.086	0.086	0.085	0.086	0.085	0.085	0.086	0.085	0.085	0.086	0.086	0.085	0.085	0.085	0.085	0.085	0.085	0.085	0.085	0.085	0.085	0.085	0.085	0.085	0.086	0.086	0.086	0.086	0.086	0.086	0.086	0.087	0.087	0.088	0.088	0.089	0.09	0.091	0.092	0.094	0.096	0.098	0.101	0.105	0.11	0.117
AG245	D257A	0.113	0.087	0.086	0.086	0.086	0.086	0.086	0.086	0.086	0.086	0.086	0.086	0.086	0.086	0.086	0.085	0.086	0.086	0.086	0.086	0.086	0.086	0.086	0.086	0.086	0.086	0.086	0.086	0.086	0.087	0.087	0.087	0.088	0.088	0.089	0.09	0.091	0.092	0.093	0.095	0.098	0.101	0.105	0.11	0.117	0.126	0.138	0.154
AG338	E258A	0.089	0.087	0.086	0.086	0.086	0.086	0.086	0.086	0.086	0.086	0.086	0.086	0.086	0.086	0.086	0.086	0.086	0.086	0.086	0.086	0.086	0.086	0.086	0.086	0.086	0.086	0.086	0.086	0.087	0.087	0.087	0.087	0.088	0.088	0.089	0.089	0.091	0.092	0.093	0.094	0.097	0.099	0.103	0.107	0.112	0.12	0.129	0.142
AG246	R259A	0.094	0.092	0.091	0.09	0.089	0.089	0.09	0.089	0.089	0.089	0.088	0.088	0.088	0.088	0.088	0.089	0.089	0.088	0.089	0.088	0.089	0.088	0.089	0.089	0.089	0.089	0.09	0.09	0.09	0.09	0.091	0.092	0.093	0.094	0.095	0.097	0.1	0.102	0.105	0.109	0.114	0.121	0.13	0.142	0.159	0.176	0.205	0.239
AG247	D260A	0.114	0.088	0.087	0.087	0.087	0.087	0.087	0.086	0.087	0.086	0.086	0.086	0.086	0.086	0.086	0.086	0.086	0.086	0.086	0.086	0.086	0.086	0.086	0.086	0.086	0.086	0.086	0.087	0.087	0.087	0.087	0.088	0.088	0.088	0.089	0.089	0.09	0.091	0.093	0.094	0.096	0.101	0.102	0.106	0.112	0.118	0.127	0.139
AG248	V261A	0.118	0.092	0.092	0.091	0.091	0.091	0.091	0.091	0.091	0.091	0.091	0.09	0.091	0.091	0.091	0.091	0.09	0.091	0.091	0.092	0.091	0.091	0.091	0.091	0.091	0.091	0.092	0.092	0.092	0.093	0.093	0.094	0.094	0.095	0.096	0.097	0.099	0.101	0.104	0.107	0.111	0.116	0.123	0.133	0.146	0.163	0.181	0.206
AG249	I262A	0.108	0.089	0.088	0.088	0.087	0.088	0.087	0.087	0.087	0.087	0.087	0.087	0.087	0.087	0.087	0.087	0.087	0.087	0.087	0.088	0.087	0.087	0.088	0.088	0.088	0.088	0.088	0.088	0.088	0.089	0.089	0.09	0.091	0.091	0.092	0.093	0.095	0.097	0.099	0.102	0.106	0.111	0.117	0.125	0.136	0.15	0.168	0.187
AG250	T263A	0.11	0.088	0.087	0.087	0.086	0.087	0.086	0.086	0.086	0.086	0.086	0.086	0.086	0.086	0.086	0.086	0.086	0.086	0.086	0.086	0.086	0.086	0.086	0.086	0.086	0.086	0.086	0.086	0.086	0.087	0.087	0.087	0.088	0.088	0.089	0.089	0.09	0.091	0.092	0.094	0.095	0.098	0.1	0.104	0.109	0.114	0.121	0.131
AG251	T264A	0.116	0.087	0.086	0.086	0.086	0.086	0.086	0.085	0.085	0.085	0.085	0.085	0.085	0.085	0.085	0.085	0.085	0.085	0.085	0.085	0.085	0.085	0.085	0.085	0.085	0.085	0.085	0.085	0.085	0.086	0.086	0.086	0.087	0.087	0.087	0.088	0.089	0.089	0.09	0.092	0.093	0.095	0.097	0.1	0.104	0.11	0.115	0.124
AG252	E265A	0.123	0.091	0.09	0.09	0.089	0.089	0.089	0.089	0.089	0.088	0.089	0.088	0.089	0.089	0.089	0.089	0.088	0.089	0.089	0.089	0.089	0.089	0.089	0.089	0.089	0.089	0.089	0.089	0.089	0.09	0.09	0.091	0.091	0.092	0.093	0.093	0.095	0.096	0.098	0.101	0.104	0.107	0.112	0.118	0.126	0.137	0.15	0.169
AG253	L267A	0.11	0.086	0.085	0.085	0.085	0.084	0.085	0.084	0.084	0.085	0.084	0.084	0.084	0.084	0.084	0.085	0.084	0.084	0.084	0.084	0.085	0.085	0.085	0.085	0.085	0.085	0.085	0.085	0.085	0.086	0.086	0.086	0.087	0.088	0.088	0.089	0.091	0.092	0.094	0.097	0.099	0.103	0.108	0.114	0.122	0.133	0.147	0.165
AG254	R268A	0.114	0.091	0.09	0.09	0.09	0.09	0.091	0.09	0.09	0.091	0.09	0.09	0.09	0.09	0.09	0.09	0.09	0.09	0.09	0.09	0.09	0.09	0.09	0.09	0.09	0.09	0.091	0.091	0.091	0.091	0.091	0.091	0.092	0.093	0.093	0.094	0.095	0.096	0.098	0.099	0.102	0.105	0.108	0.113	0.119	0.127	0.137	0.151
AG255	K269A	0.104	0.087	0.086	0.086	0.086	0.086	0.086	0.086	0.086	0.086	0.086	0.086	0.086	0.086	0.086	0.086	0.086	0.086	0.086	0.086	0.086	0.086	0.086	0.086	0.087	0.087	0.087	0.087	0.087	0.088	0.088	0.089	0.089	0.091	0.091	0.092	0.094	0.096	0.098	0.101	0.104	0.109	0.114	0.121	0.13	0.142	0.16	0.176
AG256	S272A	0.121	0.088	0.087	0.088	0.087	0.087	0.088	0.087	0.087	0.088	0.087	0.087	0.087	0.087	0.087	0.088	0.087	0.087	0.087	0.087	0.087	0.087	0.087	0.087	0.087	0.087	0.087	0.088	0.088	0.087	0.087	0.088	0.088	0.089	0.089	0.089	0.09	0.091	0.091	0.092	0.093	0.094	0.096	0.098	0.101	0.105	0.109	0.114
AG257	D273A	0.114	0.085	0.084	0.085	0.084	0.084	0.085	0.084	0.084	0.085	0.084	0.084	0.084	0.084	0.084	0.084	0.084	0.084	0.084	0.084	0.084	0.084	0.084	0.084	0.085	0.084	0.085	0.085	0.085	0.085	0.085	0.085	0.086	0.087	0.087	0.087	0.088	0.089	0.09	0.092	0.093	0.095	0.098	0.101	0.105	0.111	0.117	0.126
AG258	W274A	0.125	0.093	0.092	0.092	0.092	0.092	0.093	0.092	0.092	0.092	0.092	0.092	0.092	0.092	0.092	0.092	0.092	0.092	0.091	0.092	0.092	0.092	0.091	0.091	0.092	0.091	0.091	0.092	0.092	0.091	0.092	0.092	0.092	0.093	0.092	0.092	0.092	0.093	0.093	0.094	0.094	0.095	0.095	0.097	0.098	0.099	0.101	0.103
AG259	Y275A	0.102	0.085	0.084	0.084	0.084	0.084	0.084	0.084	0.084	0.084	0.084	0.084	0.084	0.084	0.084	0.084	0.084	0.084	0.083	0.083	0.084	0.084	0.084	0.084	0.084	0.084	0.084	0.084	0.084	0.084	0.085	0.085	0.085	0.086	0.086	0.087	0.088	0.089	0.09	0.091	0.094	0.096	0.099	0.102	0.106	0.112	0.119	0.129
AG260	Q276A	0.114	0.093	0.092	0.092	0.092	0.092	0.092	0.092	0.092	0.092	0.092	0.092	0.091	0.091	0.092	0.092	0.091	0.092	0.091	0.091	0.092	0.092	0.092	0.091	0.092	0.092	0.092	0.092	0.092	0.092	0.092	0.093	0.093	0.094	0.094	0.094	0.095	0.096	0.097	0.098	0.101	0.102	0.105	0.109	0.112	0.118	0.125	0.135
AG261	I277A	0.106	0.088	0.087	0.087	0.087	0.087	0.087	0.087	0.087	0.087	0.087	0.087	0.086	0.086	0.087	0.086	0.086	0.086	0.086	0.086	0.086	0.086	0.086	0.086	0.086	0.086	0.086	0.086	0.087	0.087	0.087	0.087	0.087	0.087	0.087	0.087	0.088	0.088	0.089	0.089	0.09	0.091	0.092	0.094	0.095	0.097	0.1	0.103
AG262	E278A	0.117	0.09	0.09	0.089	0.09	0.089	0.089	0.09	0.089	0.089	0.089	0.089	0.089	0.089	0.089	0.089	0.089	0.089	0.089	0.089	0.089	0.089	0.089	0.089	0.089	0.089	0.089	0.089	0.089	0.089	0.09	0.09	0.09	0.09	0.09	0.091	0.092	0.092	0.093	0.093	0.095	0.096	0.098	0.1	0.102	0.105	0.11	0.114
AG263	R279A	0.116	0.089	0.088	0.088	0.088	0.088	0.088	0.088	0.088	0.088	0.088	0.088	0.087	0.087	0.088	0.088	0.087	0.088	0.087	0.087	0.087	0.087	0.088	0.087	0.087	0.088	0.088	0.088	0.088	0.088	0.088	0.088	0.088	0.088	0.088	0.089	0.089	0.089	0.09	0.09	0.092	0.092	0.094	0.095	0.096	0.099	0.101	0.104
AG264	N280A	0.123	0.089	0.089	0.088	0.089	0.088	0.088	0.089	0.088	0.088	0.088	0.088	0.088	0.088	0.088	0.088	0.088	0.088	0.088	0.088	0.088	0.088	0.088	0.088	0.088	0.088	0.088	0.088	0.088	0.088	0.088	0.088	0.088	0.089	0.088	0.089	0.089	0.089	0.09	0.09	0.091	0.091	0.092	0.093	0.093	0.095	0.097	0.099
AG339	G281A	0.094	0.093	0.093	0.092	0.092	0.092	0.092	0.092	0.092	0.092	0.091	0.092	0.092	0.091	0.092	0.092	0.091	0.091	0.092	0.091	0.091	0.092	0.091	0.091	0.091	0.091	0.091	0.091	0.092	0.092	0.092	0.092	0.092	0.093	0.093	0.093	0.094	0.095	0.095	0.097	0.098	0.1	0.102	0.104	0.108	0.112	0.117	0.123
AG266	Q282A	0.098	0.085	0.084	0.084	0.084	0.084	0.084	0.084	0.084	0.083	0.084	0.084	0.084	0.083	0.084	0.084	0.083	0.084	0.084	0.083	0.083	0.083	0.084	0.084	0.083	0.084	0.084	0.084	0.084	0.084	0.084	0.085	0.084	0.084	0.085	0.084	0.085	0.085	0.086	0.086	0.087	0.088	0.089	0.09	0.091	0.093	0.096	0.099
AG267	L283A	0.092	0.09	0.089	0.089	0.089	0.089	0.089	0.089	0.089	0.089	0.089	0.089	0.089	0.089	0.088	0.088	0.088	0.088	0.088	0.088	0.088	0.088	0.088	0.088	0.088	0.088	0.088	0.088	0.088	0.088	0.088	0.089	0.089	0.089	0.089	0.09	0.09	0.091	0.092	0.093	0.094	0.096	0.098	0.101	0.104	0.108	0.114	0.121
AG454	P284A	0.093	0.091	0.09	0.09	0.09	0.09	0.09	0.09	0.09	0.089	0.09	0.089	0.09	0.09	0.089	0.089	0.089	0.089	0.09	0.089	0.089	0.089	0.089	0.089	0.089	0.089	0.089	0.089	0.089	0.089	0.089	0.089	0.089	0.089	0.09	0.09	0.09	0.09	0.091	0.091	0.092	0.093	0.094	0.095	0.097	0.099	0.102	0.105
AG268	D285A	0.095	0.091	0.091	0.09	0.09	0.09	0.09	0.09	0.09	0.09	0.09	0.09	0.09	0.09	0.09	0.09	0.09	0.09	0.09	0.09	0.09	0.09	0.09	0.09	0.09	0.09	0.091	0.091	0.091	0.092	0.092	0.093	0.094	0.095	0.096	0.098	0.1	0.102	0.105	0.109	0.115	0.121	0.13	0.141	0.157	0.175	0.197	0.238
AG269	L286A	0.089	0.087	0.087	0.087	0.087	0.086	0.087	0.086	0.087	0.087	0.087	0.086	0.086	0.086	0.086	0.087	0.086	0.086	0.086	0.086	0.086	0.086	0.086	0.086	0.086	0.086	0.086	0.086	0.086	0.086	0.087	0.087	0.087	0.087	0.087	0.088	0.088	0.089	0.089	0.09	0.091	0.093	0.095	0.097	0.1	0.103	0.108	0.114
AG278	V287A	0.089	0.086	0.085	0.085	0.085	0.085	0.085	0.085	0.085	0.085	0.085	0.085	0.085	0.085	0.085	0.085	0.085	0.085	0.085	0.085	0.085	0.085	0.085	0.085	0.085	0.084	0.085	0.085	0.085	0.085	0.085	0.085	0.085	0.086	0.086	0.086	0.087	0.087	0.088	0.089	0.09	0.092	0.094	0.096	0.099	0.103	0.107	0.113
AG279	E288A	0.089	0.089	0.089	0.089	0.088	0.088	0.088	0.089	0.088	0.088	0.088	0.088	0.088	0.088	0.088	0.088	0.088	0.088	0.088	0.088	0.088	0.088	0.088	0.088	0.088	0.088	0.088	0.088	0.088	0.089	0.089	0.089	0.089	0.09	0.09	0.091	0.092	0.093	0.094	0.096	0.098	0.1	0.103	0.107	0.111	0.118	0.126	0.138
AG280	K289A	0.088	0.088	0.088	0.087	0.087	0.087	0.087	0.087	0.087	0.087	0.087	0.087	0.087	0.087	0.087	0.087	0.087	0.087	0.087	0.087	0.087	0.087	0.087	0.087	0.087	0.087	0.088	0.088	0.088	0.088	0.089	0.089	0.09	0.091	0.092	0.094	0.096	0.098	0.101	0.106	0.111	0.118	0.127	0.138	0.153	0.171	0.193	0.229
AG281	T290A	0.089	0.088	0.088	0.088	0.087	0.087	0.087	0.087	0.087	0.087	0.087	0.087	0.087	0.087	0.087	0.087	0.087	0.087	0.087	0.087	0.087	0.087	0.087	0.088	0.087	0.087	0.088	0.088	0.088	0.088	0.088	0.088	0.089	0.09	0.09	0.091	0.092	0.092	0.093	0.095	0.097	0.099	0.102	0.106	0.111	0.115	0.123	0.132
AG282	Q291A	0.086	0.086	0.086	0.086	0.085	0.085	0.085	0.085	0.085	0.085	0.085	0.085	0.085	0.085	0.085	0.085	0.085	0.085	0.085	0.085	0.085	0.085	0.086	0.086	0.086	0.086	0.086	0.086	0.087	0.087	0.088	0.088	0.089	0.09	0.091	0.093	0.095	0.097	0.099	0.103	0.108	0.114	0.121	0.132	0.146	0.163	0.182	0.216
AG283	P292A	0.088	0.088	0.088	0.087	0.087	0.087	0.087	0.087	0.087	0.087	0.087	0.087	0.087	0.087	0.087	0.087	0.087	0.087	0.086	0.087	0.086	0.087	0.087	0.087	0.087	0.087	0.087	0.087	0.087	0.088	0.088	0.088	0.089	0.089	0.089	0.09	0.091	0.092	0.093	0.095	0.097	0.099	0.103	0.106	0.111	0.118	0.126	0.138
AG284	V293A	0.088	0.086	0.086	0.086	0.086	0.086	0.086	0.086	0.085	0.086	0.085	0.085	0.086	0.085	0.085	0.085	0.085	0.085	0.085	0.085	0.085	0.085	0.085	0.085	0.085	0.086	0.086	0.086	0.086	0.086	0.087	0.087	0.087	0.088	0.089	0.089	0.09	0.091	0.093	0.095	0.097	0.101	0.104	0.109	0.115	0.124	0.135	0.149
AG285	H294A	0.091	0.091	0.09	0.091	0.09	0.09	0.09	0.09	0.09	0.09	0.09	0.09	0.09	0.09	0.09	0.09	0.09	0.09	0.09	0.09	0.09	0.09	0.09	0.09	0.09	0.09	0.09	0.09	0.09	0.09	0.09	0.091	0.091	0.092	0.092	0.093	0.094	0.095	0.096	0.098	0.1	0.102	0.106	0.11	0.115	0.123	0.132	0.146
AG286	L295A	0.087	0.086	0.086	0.086	0.086	0.086	0.086	0.086	0.086	0.086	0.086	0.086	0.086	0.086	0.086	0.086	0.086	0.086	0.086	0.086	0.086	0.086	0.086	0.086	0.086	0.086	0.086	0.087	0.087	0.087	0.087	0.088	0.089	0.09	0.091	0.092	0.093	0.095	0.098	0.101	0.105	0.11	0.116	0.125	0.138	0.154	0.172	0.201
AG287	R296A	0.09	0.09	0.09	0.09	0.09	0.09	0.089	0.09	0.089	0.09	0.089	0.089	0.089	0.089	0.089	0.089	0.089	0.089	0.089	0.089	0.089	0.089	0.089	0.089	0.09	0.09	0.09	0.09	0.09	0.091	0.091	0.091	0.092	0.093	0.094	0.095	0.096	0.098	0.1	0.103	0.107	0.112	0.117	0.125	0.136	0.151	0.168	0.187
AG288	E297A	0.089	0.088	0.088	0.088	0.088	0.088	0.088	0.088	0.088	0.088	0.088	0.088	0.088	0.088	0.088	0.088	0.087	0.088	0.088	0.088	0.088	0.088	0.088	0.088	0.088	0.088	0.088	0.088	0.089	0.089	0.089	0.09	0.091	0.091	0.092	0.094	0.095	0.097	0.1	0.103	0.107	0.112	0.118	0.127	0.138	0.154	0.171	0.195
AG289	G298A	0.089	0.088	0.088	0.088	0.088	0.088	0.088	0.088	0.088	0.088	0.088	0.088	0.088	0.088	0.088	0.088	0.087	0.088	0.087	0.087	0.087	0.087	0.088	0.088	0.088	0.088	0.088	0.088	0.088	0.089	0.089	0.089	0.09	0.09	0.091	0.092	0.093	0.095	0.096	0.099	0.101	0.105	0.109	0.115	0.122	0.132	0.144	0.16
AG290	E299A	0.089	0.087	0.087	0.087	0.087	0.087	0.087	0.087	0.087	0.087	0.087	0.087	0.087	0.087	0.087	0.087	0.087	0.087	0.087	0.087	0.087	0.087	0.087	0.087	0.087	0.087	0.088	0.088	0.088	0.089	0.089	0.089	0.09	0.091	0.092	0.093	0.095	0.097	0.1	0.103	0.107	0.113	0.12	0.129	0.142	0.158	0.175	0.206
AG291	Q300A	0.089	0.089	0.089	0.089	0.089	0.089	0.089	0.089	0.089	0.089	0.089	0.089	0.088	0.088	0.088	0.089	0.089	0.089	0.089	0.089	0.089	0.089	0.089	0.089	0.089	0.089	0.09	0.09	0.09	0.091	0.091	0.092	0.093	0.094	0.096	0.097	0.1	0.103	0.106	0.111	0.117	0.125	0.137	0.152	0.17	0.193	0.232	0.272
AG292	P301A	0.087	0.086	0.086	0.087	0.087	0.087	0.087	0.086	0.086	0.086	0.086	0.086	0.086	0.086	0.086	0.086	0.086	0.086	0.086	0.086	0.086	0.087	0.087	0.087	0.087	0.087	0.087	0.088	0.088	0.089	0.089	0.09	0.091	0.092	0.094	0.095	0.097	0.1	0.104	0.108	0.113	0.12	0.13	0.142	0.158	0.175	0.204	0.241
AG293	E303A	0.087	0.086	0.086	0.086	0.086	0.086	0.086	0.086	0.086	0.086	0.086	0.086	0.086	0.086	0.086	0.086	0.086	0.086	0.086	0.086	0.086	0.086	0.086	0.086	0.087	0.087	0.087	0.088	0.088	0.088	0.089	0.089	0.09	0.091	0.093	0.094	0.096	0.099	0.102	0.107	0.112	0.118	0.128	0.14	0.155	0.173	0.197	0.234
AG294	E304A	0.088	0.087	0.087	0.087	0.087	0.087	0.087	0.087	0.087	0.087	0.086	0.087	0.086	0.086	0.086	0.086	0.086	0.086	0.086	0.086	0.086	0.086	0.086	0.086	0.087	0.087	0.087	0.087	0.087	0.087	0.087	0.087	0.088	0.088	0.089	0.09	0.09	0.091	0.092	0.094	0.096	0.099	0.102	0.106	0.111	0.118	0.126	0.138
AG455	D305A	0.094	0.091	0.091	0.091	0.091	0.091	0.09	0.09	0.09	0.09	0.09	0.09	0.09	0.09	0.09	0.09	0.09	0.09	0.09	0.09	0.09	0.09	0.09	0.09	0.09	0.09	0.091	0.091	0.091	0.091	0.092	0.092	0.093	0.093	0.094	0.095	0.097	0.098	0.1	0.103	0.106	0.111	0.116	0.123	0.132	0.145	0.162	0.18
AG295	S306A	0.09	0.089	0.09	0.09	0.09	0.09	0.09	0.089	0.089	0.089	0.089	0.089	0.089	0.089	0.089	0.089	0.089	0.089	0.089	0.089	0.089	0.089	0.089	0.089	0.089	0.089	0.09	0.09	0.09	0.09	0.091	0.091	0.091	0.092	0.093	0.094	0.095	0.097	0.099	0.101	0.104	0.107	0.112	0.118	0.126	0.137	0.15	0.167
AG456	L307A	0.091	0.088	0.088	0.088	0.088	0.088	0.088	0.087	0.087	0.087	0.087	0.087	0.087	0.087	0.087	0.087	0.087	0.087	0.087	0.087	0.087	0.087	0.087	0.087	0.087	0.087	0.087	0.087	0.087	0.087	0.087	0.087	0.087	0.087	0.087	0.087	0.088	0.088	0.089	0.089	0.09	0.091	0.092	0.093	0.095	0.097	0.1	0.103
AG296	D308A	0.088	0.085	0.085	0.085	0.085	0.084	0.084	0.085	0.085	0.085	0.084	0.084	0.084	0.084	0.084	0.084	0.084	0.084	0.084	0.084	0.084	0.084	0.084	0.084	0.085	0.085	0.085	0.085	0.085	0.086	0.086	0.086	0.087	0.088	0.089	0.09	0.091	0.093	0.095	0.098	0.102	0.106	0.112	0.12	0.131	0.146	0.163	0.183
AG297	G309A	0.09	0.088	0.088	0.088	0.088	0.088	0.088	0.088	0.088	0.088	0.088	0.088	0.088	0.088	0.088	0.088	0.088	0.088	0.088	0.088	0.088	0.088	0.088	0.088	0.088	0.088	0.088	0.089	0.089	0.089	0.09	0.09	0.091	0.092	0.092	0.094	0.095	0.097	0.099	0.102	0.106	0.11	0.117	0.125	0.136	0.152	0.17	0.192
AG457	K310A	0.093	0.09	0.09	0.089	0.089	0.089	0.089	0.089	0.089	0.089	0.089	0.089	0.089	0.089	0.089	0.089	0.089	0.089	0.089	0.089	0.089	0.089	0.089	0.089	0.089	0.09	0.09	0.09	0.091	0.091	0.092	0.093	0.094	0.095	0.096	0.098	0.101	0.104	0.107	0.112	0.119	0.127	0.138	0.153	0.172	0.19	0.228	0.267
AG298	L311A	0.094	0.091	0.091	0.091	0.09	0.09	0.09	0.09	0.09	0.09	0.09	0.089	0.09	0.089	0.089	0.089	0.089	0.089	0.089	0.089	0.09	0.089	0.089	0.089	0.09	0.09	0.09	0.09	0.09	0.09	0.09	0.09	0.091	0.092	0.092	0.093	0.094	0.095	0.096	0.098	0.1	0.103	0.106	0.11	0.115	0.122	0.131	0.143
AG458	I312A	0.087	0.085	0.085	0.085	0.085	0.085	0.085	0.084	0.084	0.084	0.084	0.084	0.084	0.084	0.084	0.084	0.084	0.084	0.084	0.084	0.084	0.084	0.084	0.084	0.084	0.084	0.084	0.084	0.084	0.084	0.084	0.084	0.084	0.084	0.084	0.085	0.085	0.085	0.086	0.086	0.087	0.088	0.089	0.091	0.092	0.094	0.098	0.101
AG299	L314A	0.088	0.088	0.087	0.087	0.087	0.087	0.087	0.087	0.087	0.087	0.087	0.087	0.087	0.087	0.087	0.087	0.087	0.087	0.087	0.087	0.087	0.088	0.088	0.088	0.088	0.088	0.088	0.089	0.089	0.089	0.09	0.091	0.092	0.093	0.094	0.096	0.099	0.101	0.105	0.11	0.116	0.124	0.134	0.148	0.166	0.183	0.217	0.254
AG386	L315A	0.089	0.088	0.086	0.086	0.086	0.086	0.086	0.086	0.086	0.085	0.086	0.086	0.085	0.085	0.086	0.085	0.085	0.085	0.085	0.085	0.085	0.085	0.085	0.085	0.086	0.086	0.087	0.086	0.086	0.086	0.086	0.086	0.087	0.087	0.087	0.088	0.088	0.088	0.088	0.089	0.089	0.089	0.09	0.09	0.091	0.091	0.092	0.093
AG301	E316A	0.095	0.094	0.094	0.094	0.094	0.093	0.094	0.094	0.093	0.093	0.093	0.093	0.093	0.093	0.093	0.093	0.093	0.093	0.093	0.093	0.093	0.093	0.093	0.093	0.093	0.093	0.093	0.093	0.093	0.094	0.094	0.094	0.095	0.095	0.096	0.097	0.098	0.099	0.1	0.102	0.104	0.107	0.111	0.115	0.121	0.129	0.139	0.152
AG302	I318A	0.087	0.086	0.086	0.086	0.086	0.086	0.086	0.086	0.086	0.086	0.086	0.086	0.086	0.086	0.086	0.086	0.086	0.085	0.086	0.086	0.086	0.086	0.086	0.086	0.086	0.086	0.086	0.087	0.087	0.087	0.088	0.088	0.089	0.09	0.091	0.093	0.095	0.097	0.1	0.103	0.108	0.115	0.122	0.133	0.147	0.164	0.183	0.218
AG303	S319A	0.089	0.088	0.088	0.088	0.088	0.088	0.088	0.088	0.088	0.088	0.088	0.088	0.088	0.088	0.088	0.088	0.087	0.088	0.088	0.088	0.088	0.088	0.088	0.088	0.088	0.088	0.088	0.088	0.089	0.089	0.089	0.09	0.09	0.091	0.092	0.093	0.094	0.095	0.097	0.099	0.102	0.106	0.11	0.116	0.124	0.136	0.15	0.168
AG304	P320A	0.087	0.087	0.087	0.086	0.086	0.086	0.086	0.086	0.086	0.086	0.086	0.086	0.086	0.086	0.086	0.086	0.086	0.086	0.086	0.086	0.086	0.086	0.086	0.086	0.086	0.086	0.086	0.086	0.086	0.086	0.086	0.087	0.087	0.088	0.088	0.089	0.089	0.089	0.09	0.091	0.093	0.095	0.097	0.1	0.103	0.108	0.113	0.121
AG305	K321A	0.091	0.09	0.09	0.09	0.09	0.089	0.09	0.089	0.089	0.089	0.089	0.089	0.089	0.09	0.089	0.089	0.089	0.089	0.089	0.089	0.089	0.089	0.089	0.09	0.09	0.09	0.09	0.09	0.09	0.09	0.091	0.091	0.092	0.093	0.093	0.094	0.095	0.097	0.099	0.101	0.104	0.108	0.112	0.118	0.126	0.137	0.15	0.168
AG306	K322A	0.087	0.087	0.087	0.086	0.086	0.086	0.086	0.086	0.086	0.086	0.086	0.086	0.086	0.086	0.086	0.086	0.086	0.086	0.086	0.086	0.086	0.086	0.086	0.086	0.086	0.086	0.086	0.086	0.087	0.087	0.087	0.087	0.088	0.088	0.089	0.089	0.09	0.091	0.092	0.094	0.096	0.098	0.101	0.104	0.109	0.115	0.122	0.132
AG307	L323A	0.092	0.091	0.091	0.091	0.09	0.09	0.09	0.09	0.09	0.09	0.09	0.09	0.09	0.09	0.09	0.09	0.09	0.09	0.09	0.09	0.09	0.09	0.09	0.09	0.09	0.09	0.09	0.09	0.09	0.09	0.091	0.091	0.091	0.091	0.092	0.092	0.092	0.093	0.094	0.095	0.096	0.097	0.099	0.101	0.103	0.106	0.11	0.115
AG308	L324A	0.087	0.087	0.086	0.086	0.086	0.086	0.086	0.086	0.086	0.086	0.086	0.086	0.086	0.086	0.086	0.086	0.086	0.086	0.086	0.086	0.086	0.086	0.086	0.086	0.086	0.086	0.086	0.086	0.086	0.086	0.086	0.086	0.087	0.087	0.087	0.087	0.088	0.089	0.09	0.09	0.092	0.093	0.095	0.097	0.1	0.104	0.107	0.113
AG309	Q325A	0.09	0.09	0.09	0.09	0.09	0.09	0.09	0.089	0.09	0.089	0.089	0.089	0.089	0.089	0.089	0.089	0.089	0.089	0.089	0.089	0.089	0.089	0.089	0.089	0.089	0.089	0.089	0.089	0.089	0.09	0.09	0.09	0.09	0.09	0.091	0.092	0.092	0.093	0.094	0.095	0.096	0.098	0.1	0.103	0.106	0.111	0.116	0.124
AG310	D326A	0.101	0.088	0.087	0.087	0.087	0.087	0.087	0.087	0.087	0.087	0.087	0.087	0.087	0.087	0.087	0.087	0.087	0.086	0.086	0.086	0.086	0.086	0.086	0.086	0.086	0.086	0.087	0.086	0.087	0.087	0.087	0.087	0.087	0.088	0.088	0.088	0.089	0.089	0.09	0.09	0.091	0.093	0.094	0.096	0.098	0.1	0.103	0.107
AG311	I327A	0.091	0.09	0.09	0.09	0.09	0.09	0.09	0.09	0.09	0.09	0.09	0.09	0.09	0.09	0.09	0.09	0.09	0.09	0.09	0.09	0.09	0.09	0.09	0.09	0.09	0.09	0.09	0.09	0.09	0.09	0.09	0.091	0.091	0.091	0.092	0.093	0.093	0.094	0.095	0.096	0.098	0.1	0.102	0.105	0.108	0.113	0.119	0.127
AG312	D329A	0.086	0.086	0.086	0.085	0.085	0.085	0.085	0.085	0.085	0.085	0.085	0.085	0.085	0.085	0.085	0.085	0.085	0.085	0.085	0.085	0.085	0.085	0.085	0.085	0.085	0.085	0.085	0.085	0.085	0.086	0.086	0.086	0.086	0.086	0.087	0.087	0.087	0.088	0.089	0.089	0.09	0.092	0.093	0.095	0.097	0.1	0.104	0.109
AG471	G330A	0.089	0.087	0.086	0.086	0.086	0.086	0.086	0.086	0.085	0.085	0.085	0.085	0.085	0.085	0.085	0.085	0.085	0.085	0.085	0.085	0.085	0.085	0.085	0.085	0.085	0.085	0.085	0.085	0.085	0.085	0.085	0.085	0.085	0.085	0.085	0.086	0.086	0.086	0.087	0.088	0.088	0.089	0.091	0.092	0.094	0.097	0.1	0.104
AG340	T331A	0.086	0.084	0.084	0.083	0.083	0.083	0.083	0.083	0.083	0.083	0.083	0.083	0.083	0.083	0.083	0.083	0.083	0.083	0.083	0.083	0.083	0.083	0.083	0.083	0.083	0.083	0.083	0.083	0.084	0.084	0.084	0.084	0.085	0.085	0.086	0.087	0.088	0.089	0.091	0.093	0.095	0.099	0.103	0.108	0.115	0.124	0.136	0.151
AG341	E332A	0.088	0.087	0.086	0.086	0.086	0.086	0.086	0.086	0.086	0.086	0.086	0.086	0.086	0.086	0.086	0.086	0.086	0.086	0.086	0.086	0.086	0.086	0.086	0.086	0.086	0.086	0.086	0.086	0.086	0.086	0.087	0.087	0.087	0.088	0.088	0.089	0.09	0.09	0.092	0.093	0.095	0.098	0.101	0.105	0.109	0.116	0.123	0.134
AG342	P333A	0.088	0.087	0.086	0.086	0.086	0.086	0.086	0.086	0.086	0.086	0.086	0.086	0.086	0.086	0.086	0.086	0.086	0.085	0.086	0.086	0.086	0.086	0.086	0.086	0.086	0.086	0.086	0.086	0.086	0.086	0.086	0.087	0.087	0.087	0.088	0.089	0.089	0.09	0.091	0.093	0.094	0.097	0.099	0.103	0.107	0.112	0.119	0.128
AG343	S334A	0.084	0.083	0.082	0.082	0.082	0.082	0.082	0.082	0.082	0.082	0.082	0.082	0.082	0.082	0.082	0.082	0.083	0.082	0.082	0.082	0.082	0.082	0.082	0.082	0.082	0.082	0.082	0.082	0.082	0.082	0.082	0.082	0.083	0.083	0.083	0.083	0.084	0.084	0.085	0.085	0.086	0.087	0.088	0.09	0.092	0.094	0.098	0.102
AG344	K335A	0.091	0.09	0.09	0.09	0.09	0.089	0.089	0.089	0.089	0.089	0.089	0.089	0.089	0.089	0.089	0.089	0.089	0.089	0.089	0.089	0.089	0.089	0.089	0.089	0.089	0.089	0.089	0.089	0.089	0.089	0.089	0.089	0.09	0.09	0.09	0.091	0.091	0.092	0.093	0.093	0.095	0.096	0.097	0.1	0.102	0.106	0.111	0.116
AG345	D337A	0.096	0.092	0.092	0.092	0.092	0.091	0.091	0.091	0.091	0.091	0.091	0.091	0.091	0.09	0.091	0.09	0.09	0.09	0.091	0.09	0.09	0.09	0.09	0.09	0.091	0.09	0.091	0.091	0.091	0.091	0.091	0.091	0.092	0.092	0.092	0.093	0.093	0.093	0.094	0.095	0.095	0.096	0.098	0.099	0.1	0.102	0.105	0.107
AG346	L338A	0.101	0.098	0.097	0.097	0.096	0.095	0.095	0.094	0.095	0.095	0.095	0.095	0.093	0.094	0.093	0.094	0.092	0.094	0.092	0.093	0.093	0.093	0.093	0.093	0.093	0.094	0.095	0.095	0.095	0.096	0.094	0.097	0.096	0.097	0.099	0.101	0.102	0.102	0.106	0.108	0.112	0.115	0.122	0.13	0.141	0.153	0.168	0.187
AG347	K339A	0.096	0.094	0.093	0.092	0.092	0.091	0.092	0.091	0.091	0.091	0.092	0.091	0.091	0.091	0.09	0.091	0.09	0.091	0.09	0.09	0.09	0.091	0.09	0.09	0.09	0.091	0.091	0.091	0.092	0.092	0.092	0.093	0.093	0.093	0.095	0.095	0.096	0.098	0.1	0.102	0.104	0.107	0.111	0.117	0.123	0.132	0.144	0.158
AG348	I340A	0.088	0.086	0.085	0.085	0.085	0.085	0.085	0.084	0.084	0.084	0.085	0.084	0.084	0.084	0.084	0.084	0.084	0.084	0.084	0.084	0.084	0.084	0.084	0.084	0.084	0.084	0.085	0.085	0.086	0.086	0.086	0.087	0.087	0.088	0.09	0.09	0.091	0.093	0.097	0.098	0.101	0.106	0.111	0.118	0.126	0.139	0.153	0.169
AG349	I341A	0.091	0.089	0.088	0.088	0.087	0.087	0.087	0.086	0.086	0.086	0.087	0.087	0.086	0.086	0.085	0.086	0.085	0.086	0.086	0.085	0.086	0.086	0.086	0.086	0.086	0.087	0.087	0.087	0.088	0.088	0.088	0.089	0.089	0.09	0.091	0.092	0.093	0.095	0.098	0.1	0.103	0.108	0.113	0.121	0.129	0.143	0.156	0.18
AG350	E342A	0.093	0.092	0.09	0.09	0.09	0.089	0.09	0.089	0.089	0.089	0.088	0.088	0.088	0.088	0.088	0.089	0.088	0.088	0.088	0.088	0.088	0.088	0.089	0.088	0.089	0.089	0.089	0.09	0.09	0.09	0.091	0.091	0.092	0.093	0.095	0.096	0.098	0.1	0.103	0.107	0.112	0.117	0.124	0.134	0.146	0.161	0.18	0.211
AG351	E343A	0.097	0.096	0.094	0.094	0.094	0.093	0.094	0.093	0.093	0.093	0.092	0.092	0.092	0.092	0.092	0.093	0.091	0.091	0.092	0.092	0.092	0.092	0.092	0.092	0.092	0.093	0.092	0.093	0.093	0.094	0.094	0.094	0.095	0.095	0.096	0.097	0.099	0.1	0.103	0.105	0.109	0.113	0.118	0.125	0.135	0.148	0.161	0.18
AG352	I344A	0.105	0.102	0.1	0.099	0.099	0.098	0.099	0.098	0.098	0.098	0.097	0.097	0.096	0.097	0.097	0.098	0.096	0.096	0.096	0.096	0.096	0.096	0.097	0.096	0.096	0.097	0.096	0.097	0.097	0.098	0.098	0.098	0.098	0.099	0.099	0.099	0.101	0.102	0.103	0.104	0.107	0.11	0.112	0.116	0.121	0.128	0.135	0.147
AG319	M345A	0.096	0.094	0.095	0.094	0.095	0.094	0.095	0.094	0.094	0.094	0.094	0.094	0.094	0.094	0.094	0.094	0.093	0.094	0.093	0.093	0.093	0.093	0.093	0.093	0.093	0.093	0.093	0.093	0.094	0.094	0.094	0.094	0.095	0.095	0.095	0.096	0.097	0.098	0.099	0.101	0.103	0.106	0.109	0.113	0.119	0.127	0.136	0.149
AG353	F346A	0.093	0.091	0.089	0.089	0.089	0.088	0.089	0.088	0.088	0.088	0.088	0.088	0.088	0.088	0.088	0.088	0.088	0.087	0.088	0.088	0.088	0.088	0.088	0.088	0.088	0.089	0.088	0.089	0.089	0.09	0.091	0.091	0.092	0.093	0.094	0.095	0.097	0.1	0.103	0.106	0.111	0.117	0.124	0.135	0.148	0.163	0.186	0.218
AG354	E347A	0.088	0.087	0.086	0.085	0.085	0.085	0.085	0.085	0.085	0.085	0.084	0.084	0.084	0.084	0.084	0.085	0.084	0.084	0.084	0.084	0.085	0.085	0.085	0.084	0.085	0.085	0.085	0.086	0.086	0.087	0.087	0.088	0.088	0.089	0.09	0.091	0.094	0.096	0.099	0.102	0.106	0.112	0.118	0.127	0.139	0.154	0.171	0.201
AG355	Q348A	0.095	0.092	0.091	0.091	0.091	0.09	0.09	0.09	0.09	0.09	0.089	0.089	0.089	0.089	0.089	0.09	0.089	0.089	0.089	0.089	0.089	0.09	0.09	0.09	0.09	0.09	0.09	0.091	0.09	0.091	0.092	0.092	0.093	0.093	0.095	0.096	0.098	0.1	0.103	0.106	0.11	0.115	0.122	0.132	0.144	0.159	0.177	0.208
AG356	K349A	0.091	0.089	0.089	0.088	0.089	0.088	0.088	0.087	0.087	0.087	0.087	0.087	0.087	0.087	0.087	0.086	0.087	0.087	0.087	0.086	0.087	0.086	0.087	0.087	0.087	0.087	0.087	0.087	0.087	0.088	0.088	0.089	0.089	0.089	0.09	0.091	0.092	0.094	0.095	0.097	0.1	0.103	0.108	0.112	0.119	0.128	0.14	0.154
AG357	L350A	0.093	0.086	0.085	0.085	0.085	0.085	0.085	0.085	0.085	0.085	0.085	0.085	0.085	0.085	0.085	0.085	0.085	0.085	0.085	0.085	0.085	0.084	0.085	0.085	0.085	0.085	0.085	0.084	0.085	0.085	0.085	0.085	0.085	0.085	0.085	0.085	0.085	0.086	0.086	0.086	0.085	0.086	0.086	0.086	0.086	0.087	0.087	0.087
AG358	E351A	0.096	0.095	0.094	0.094	0.094	0.093	0.093	0.092	0.092	0.092	0.092	0.091	0.092	0.091	0.091	0.091	0.092	0.091	0.092	0.091	0.092	0.092	0.092	0.092	0.092	0.093	0.092	0.093	0.093	0.094	0.095	0.096	0.096	0.097	0.099	0.101	0.103	0.106	0.109	0.113	0.118	0.125	0.135	0.144	0.159	0.174	0.202	0.235
AG359	P352A	0.097	0.095	0.095	0.094	0.094	0.093	0.093	0.092	0.092	0.092	0.092	0.091	0.091	0.091	0.091	0.091	0.091	0.091	0.091	0.091	0.091	0.091	0.091	0.091	0.092	0.092	0.091	0.092	0.092	0.092	0.093	0.093	0.093	0.094	0.095	0.095	0.097	0.099	0.1	0.101	0.104	0.107	0.111	0.114	0.12	0.127	0.135	0.146
AG360	G353A	0.092	0.091	0.09	0.09	0.09	0.089	0.089	0.089	0.088	0.088	0.089	0.088	0.088	0.088	0.088	0.088	0.088	0.088	0.088	0.088	0.088	0.088	0.088	0.088	0.089	0.089	0.089	0.089	0.09	0.09	0.09	0.091	0.092	0.092	0.094	0.095	0.097	0.099	0.101	0.104	0.109	0.113	0.12	0.128	0.14	0.153	0.169	0.196
AG361	V354A	0.088	0.086	0.085	0.085	0.085	0.085	0.085	0.084	0.084	0.084	0.084	0.084	0.084	0.084	0.084	0.084	0.084	0.084	0.084	0.084	0.084	0.084	0.084	0.084	0.084	0.084	0.084	0.085	0.085	0.085	0.086	0.086	0.086	0.087	0.088	0.089	0.09	0.092	0.094	0.096	0.099	0.103	0.108	0.114	0.123	0.134	0.148	0.164
AG362	T355A	0.094	0.092	0.091	0.091	0.091	0.09	0.09	0.089	0.089	0.089	0.089	0.089	0.089	0.089	0.089	0.088	0.089	0.089	0.089	0.089	0.089	0.089	0.089	0.089	0.089	0.089	0.09	0.09	0.09	0.091	0.091	0.092	0.093	0.093	0.095	0.096	0.098	0.101	0.103	0.107	0.111	0.117	0.125	0.134	0.147	0.162	0.179	0.211
AG321	N356A	0.092	0.09	0.09	0.089	0.09	0.089	0.089	0.089	0.089	0.089	0.089	0.089	0.089	0.089	0.089	0.089	0.089	0.089	0.089	0.089	0.089	0.089	0.089	0.089	0.089	0.089	0.089	0.089	0.089	0.09	0.09	0.09	0.091	0.091	0.091	0.092	0.093	0.094	0.095	0.097	0.099	0.102	0.105	0.109	0.115	0.122	0.131	0.144
AG363	V357A	0.083	0.082	0.082	0.081	0.081	0.081	0.081	0.081	0.081	0.081	0.081	0.081	0.081	0.081	0.081	0.081	0.081	0.081	0.081	0.081	0.081	0.08	0.081	0.081	0.081	0.081	0.081	0.081	0.081	0.081	0.081	0.081	0.081	0.081	0.082	0.082	0.082	0.083	0.083	0.084	0.085	0.086	0.088	0.09	0.092	0.095	0.099	0.104
AG364	L358A	0.091	0.089	0.089	0.089	0.089	0.089	0.089	0.089	0.089	0.089	0.089	0.089	0.088	0.089	0.089	0.088	0.088	0.088	0.089	0.089	0.088	0.088	0.088	0.088	0.088	0.088	0.088	0.088	0.088	0.088	0.088	0.088	0.089	0.089	0.089	0.089	0.089	0.09	0.09	0.09	0.091	0.092	0.093	0.094	0.095	0.098	0.101	0.103
AG365	I359A	0.092	0.09	0.09	0.089	0.089	0.089	0.089	0.089	0.089	0.089	0.089	0.089	0.089	0.089	0.089	0.089	0.089	0.088	0.089	0.089	0.089	0.088	0.089	0.089	0.089	0.089	0.089	0.089	0.089	0.089	0.089	0.089	0.09	0.09	0.091	0.091	0.092	0.093	0.094	0.095	0.097	0.099	0.102	0.106	0.11	0.117	0.125	0.136
AG366	Y360A	0.097	0.092	0.091	0.091	0.091	0.091	0.091	0.09	0.09	0.09	0.09	0.09	0.09	0.09	0.09	0.09	0.09	0.09	0.09	0.09	0.09	0.09	0.09	0.09	0.09	0.09	0.09	0.09	0.09	0.09	0.09	0.09	0.091	0.091	0.091	0.091	0.091	0.092	0.092	0.093	0.093	0.094	0.095	0.096	0.097	0.098	0.1	0.102
AG367	Y361A	0.092	0.09	0.09	0.09	0.09	0.089	0.09	0.089	0.09	0.09	0.089	0.089	0.089	0.089	0.089	0.089	0.089	0.089	0.089	0.089	0.089	0.089	0.089	0.089	0.089	0.089	0.089	0.089	0.089	0.089	0.089	0.089	0.09	0.09	0.09	0.09	0.091	0.091	0.092	0.092	0.093	0.095	0.096	0.098	0.1	0.104	0.107	0.112
AG368	V362A	0.089	0.087	0.087	0.086	0.086	0.086	0.086	0.086	0.086	0.085	0.085	0.085	0.085	0.085	0.085	0.085	0.085	0.085	0.085	0.085	0.085	0.085	0.085	0.085	0.085	0.085	0.086	0.086	0.086	0.086	0.087	0.087	0.088	0.089	0.09	0.091	0.092	0.094	0.097	0.099	0.103	0.108	0.114	0.122	0.133	0.147	0.161	0.184
AG369	M363A	0.089	0.088	0.088	0.088	0.087	0.087	0.088	0.087	0.087	0.088	0.087	0.087	0.087	0.087	0.087	0.087	0.087	0.087	0.087	0.087	0.087	0.087	0.087	0.087	0.087	0.087	0.087	0.087	0.087	0.087	0.087	0.087	0.088	0.088	0.089	0.089	0.089	0.09	0.091	0.091	0.093	0.094	0.097	0.099	0.102	0.106	0.111	0.118
AG370	L364A	0.097	0.091	0.091	0.09	0.09	0.09	0.09	0.09	0.09	0.09	0.09	0.09	0.089	0.089	0.089	0.089	0.089	0.089	0.089	0.089	0.089	0.089	0.089	0.089	0.089	0.089	0.089	0.089	0.089	0.089	0.089	0.089	0.09	0.09	0.09	0.09	0.09	0.091	0.091	0.092	0.092	0.093	0.094	0.095	0.096	0.098	0.1	0.102
AG371	K365A	0.093	0.091	0.09	0.09	0.089	0.09	0.089	0.089	0.089	0.088	0.088	0.088	0.088	0.088	0.088	0.088	0.088	0.088	0.088	0.088	0.088	0.088	0.089	0.089	0.09	0.089	0.089	0.089	0.09	0.09	0.091	0.091	0.093	0.093	0.095	0.096	0.099	0.101	0.103	0.108	0.111	0.117	0.125	0.135	0.147	0.162	0.181	0.21
AG322	T366A	0.095	0.094	0.094	0.094	0.094	0.094	0.094	0.093	0.094	0.093	0.093	0.093	0.093	0.093	0.093	0.093	0.093	0.093	0.093	0.093	0.093	0.093	0.093	0.093	0.093	0.093	0.093	0.093	0.094	0.094	0.094	0.095	0.095	0.096	0.096	0.098	0.099	0.101	0.102	0.105	0.108	0.112	0.116	0.123	0.131	0.142	0.157	0.175
AG323	D367A	0.092	0.09	0.09	0.089	0.09	0.089	0.089	0.089	0.089	0.089	0.089	0.089	0.089	0.089	0.089	0.089	0.089	0.089	0.089	0.089	0.089	0.089	0.089	0.089	0.089	0.089	0.089	0.09	0.09	0.09	0.091	0.091	0.092	0.092	0.093	0.094	0.096	0.097	0.099	0.102	0.105	0.109	0.113	0.119	0.128	0.138	0.152	0.169
AG372	M368A	0.097	0.095	0.093	0.094	0.092	0.093	0.092	0.092	0.092	0.091	0.091	0.091	0.091	0.091	0.091	0.091	0.091	0.091	0.09	0.091	0.091	0.091	0.092	0.092	0.093	0.092	0.092	0.091	0.093	0.093	0.093	0.094	0.096	0.096	0.098	0.099	0.102	0.104	0.105	0.11	0.112	0.117	0.125	0.133	0.144	0.159	0.175	0.203
AG373	K369A	0.1	0.098	0.096	0.096	0.095	0.096	0.095	0.095	0.095	0.094	0.093	0.094	0.093	0.093	0.094	0.093	0.093	0.093	0.093	0.093	0.093	0.093	0.094	0.094	0.095	0.094	0.094	0.093	0.095	0.094	0.095	0.095	0.097	0.097	0.098	0.099	0.102	0.103	0.104	0.108	0.11	0.113	0.12	0.126	0.135	0.147	0.161	0.177
AG374	L370A	0.098	0.096	0.094	0.094	0.094	0.094	0.093	0.093	0.093	0.093	0.092	0.092	0.092	0.092	0.093	0.092	0.092	0.092	0.092	0.092	0.092	0.093	0.093	0.093	0.094	0.093	0.093	0.092	0.094	0.093	0.094	0.094	0.096	0.096	0.097	0.098	0.101	0.102	0.104	0.107	0.11	0.114	0.121	0.127	0.136	0.149	0.163	0.181
AG324	S371A	0.097	0.096	0.095	0.096	0.097	0.096	0.096	0.096	0.096	0.096	0.095	0.096	0.095	0.095	0.095	0.096	0.095	0.095	0.095	0.095	0.095	0.095	0.095	0.095	0.096	0.096	0.096	0.096	0.097	0.098	0.098	0.099	0.099	0.1	0.102	0.103	0.105	0.107	0.11	0.113	0.118	0.123	0.13	0.14	0.154	0.171	0.187	0.221
AG375	K372A	0.09	0.088	0.087	0.087	0.087	0.087	0.087	0.087	0.087	0.086	0.086	0.086	0.086	0.086	0.086	0.086	0.086	0.086	0.085	0.086	0.086	0.086	0.086	0.086	0.086	0.086	0.086	0.086	0.086	0.086	0.086	0.087	0.087	0.087	0.088	0.088	0.09	0.09	0.091	0.092	0.093	0.095	0.097	0.1	0.103	0.108	0.114	0.121
AG325	N373A	0.088	0.086	0.085	0.085	0.085	0.085	0.084	0.084	0.084	0.084	0.084	0.084	0.084	0.084	0.084	0.084	0.084	0.084	0.084	0.084	0.084	0.084	0.084	0.084	0.084	0.084	0.084	0.084	0.084	0.085	0.085	0.085	0.085	0.085	0.086	0.086	0.086	0.087	0.088	0.089	0.09	0.091	0.093	0.095	0.098	0.101	0.106	0.111
AG376	Y374A	0.091	0.088	0.088	0.088	0.087	0.087	0.087	0.087	0.087	0.087	0.087	0.087	0.087	0.087	0.087	0.087	0.087	0.086	0.087	0.086	0.086	0.086	0.087	0.087	0.087	0.087	0.087	0.087	0.087	0.087	0.087	0.087	0.087	0.087	0.087	0.088	0.088	0.088	0.089	0.089	0.09	0.09	0.091	0.092	0.093	0.094	0.095	0.097
AG326	I375A	0.094	0.092	0.092	0.091	0.091	0.091	0.091	0.091	0.091	0.091	0.091	0.091	0.091	0.091	0.09	0.091	0.09	0.09	0.09	0.09	0.09	0.09	0.09	0.09	0.09	0.09	0.09	0.09	0.09	0.09	0.09	0.09	0.09	0.09	0.09	0.09	0.091	0.091	0.091	0.092	0.092	0.092	0.093	0.094	0.095	0.096	0.097	0.1
AG377	Q376A	0.099	0.098	0.096	0.096	0.095	0.095	0.094	0.094	0.094	0.094	0.093	0.093	0.093	0.093	0.094	0.093	0.093	0.093	0.093	0.093	0.093	0.094	0.093	0.094	0.095	0.094	0.094	0.093	0.095	0.094	0.094	0.095	0.096	0.096	0.098	0.098	0.1	0.101	0.102	0.105	0.107	0.11	0.115	0.119	0.126	0.135	0.146	0.158
AG378	K377A	0.094	0.092	0.091	0.091	0.091	0.09	0.091	0.09	0.09	0.089	0.09	0.09	0.089	0.089	0.09	0.089	0.089	0.089	0.089	0.089	0.089	0.089	0.089	0.089	0.089	0.09	0.091	0.089	0.089	0.09	0.09	0.09	0.091	0.091	0.092	0.093	0.094	0.095	0.096	0.098	0.099	0.102	0.105	0.109	0.114	0.12	0.128	0.138
AG379	I378A	0.094	0.093	0.092	0.092	0.092	0.091	0.092	0.091	0.091	0.09	0.092	0.092	0.091	0.091	0.092	0.09	0.09	0.09	0.089	0.091	0.09	0.09	0.09	0.09	0.091	0.091	0.093	0.091	0.091	0.091	0.092	0.092	0.093	0.093	0.094	0.096	0.096	0.097	0.099	0.102	0.104	0.107	0.111	0.117	0.123	0.131	0.143	0.157
AG380	S380A	0.098	0.096	0.094	0.094	0.094	0.093	0.094	0.093	0.093	0.092	0.094	0.093	0.093	0.093	0.093	0.092	0.092	0.092	0.091	0.093	0.092	0.092	0.092	0.092	0.092	0.093	0.094	0.093	0.093	0.093	0.094	0.094	0.095	0.096	0.097	0.099	0.099	0.101	0.103	0.106	0.109	0.113	0.118	0.124	0.133	0.144	0.159	0.174
AG381	H381A	0.095	0.093	0.092	0.092	0.092	0.091	0.092	0.091	0.091	0.09	0.091	0.091	0.091	0.091	0.091	0.09	0.09	0.09	0.09	0.091	0.09	0.09	0.09	0.091	0.091	0.091	0.092	0.091	0.091	0.092	0.092	0.092	0.094	0.094	0.095	0.097	0.097	0.099	0.101	0.103	0.106	0.11	0.114	0.121	0.129	0.139	0.153	0.167
AG382	W382A	0.094	0.092	0.092	0.092	0.091	0.091	0.091	0.091	0.091	0.091	0.091	0.091	0.091	0.09	0.09	0.09	0.09	0.09	0.09	0.09	0.09	0.09	0.09	0.09	0.09	0.09	0.09	0.09	0.091	0.09	0.091	0.091	0.091	0.091	0.092	0.092	0.092	0.093	0.093	0.094	0.095	0.096	0.097	0.099	0.1	0.103	0.105	0.108
AG383	R384A	0.097	0.094	0.093	0.093	0.093	0.092	0.092	0.092	0.092	0.092	0.092	0.092	0.092	0.092	0.092	0.092	0.092	0.091	0.092	0.091	0.091	0.091	0.092	0.091	0.091	0.091	0.092	0.092	0.092	0.092	0.092	0.092	0.092	0.092	0.092	0.092	0.093	0.093	0.093	0.094	0.094	0.095	0.095	0.096	0.096	0.097	0.098	0.098
AG384	K385A	0.092	0.09	0.089	0.089	0.089	0.089	0.089	0.089	0.089	0.089	0.089	0.089	0.089	0.089	0.089	0.089	0.089	0.088	0.089	0.089	0.088	0.089	0.089	0.089	0.088	0.089	0.089	0.089	0.089	0.089	0.089	0.089	0.09	0.09	0.091	0.091	0.092	0.092	0.094	0.095	0.096	0.099	0.101	0.104	0.108	0.113	0.119	0.127
AG459	K386A	0.091	0.089	0.089	0.089	0.089	0.088	0.089	0.089	0.088	0.088	0.088	0.088	0.088	0.088	0.088	0.088	0.088	0.088	0.088	0.088	0.088	0.088	0.088	0.088	0.088	0.088	0.087	0.088	0.088	0.088	0.088	0.088	0.088	0.088	0.088	0.088	0.089	0.089	0.089	0.089	0.09	0.091	0.092	0.093	0.094	0.096	0.098	0.101
AG460	V387A	0.09	0.088	0.088	0.088	0.088	0.087	0.087	0.087	0.087	0.087	0.087	0.087	0.087	0.087	0.087	0.087	0.087	0.087	0.087	0.087	0.087	0.087	0.087	0.087	0.087	0.087	0.087	0.087	0.088	0.088	0.088	0.088	0.089	0.089	0.09	0.091	0.092	0.093	0.095	0.097	0.1	0.103	0.108	0.113	0.122	0.133	0.147	0.166
AG400	K388A	0.089	0.089	0.087	0.087	0.087	0.087	0.086	0.086	0.086	0.086	0.086	0.086	0.086	0.086	0.086	0.086	0.086	0.086	0.086	0.085	0.086	0.086	0.086	0.086	0.086	0.086	0.086	0.087	0.086	0.086	0.087	0.088	0.088	0.089	0.088	0.089	0.09	0.091	0.092	0.093	0.094	0.096	0.098	0.101	0.105	0.108	0.113	0.12
AG401	T389A	0.097	0.095	0.094	0.094	0.093	0.093	0.093	0.092	0.092	0.092	0.092	0.092	0.092	0.091	0.091	0.092	0.092	0.092	0.092	0.091	0.092	0.092	0.092	0.092	0.092	0.092	0.092	0.093	0.092	0.092	0.093	0.093	0.095	0.094	0.094	0.095	0.096	0.096	0.098	0.098	0.101	0.102	0.105	0.107	0.112	0.116	0.122	0.13
AG389	V390A	0.094	0.092	0.091	0.09	0.091	0.09	0.09	0.089	0.089	0.089	0.09	0.09	0.089	0.089	0.089	0.089	0.089	0.088	0.088	0.089	0.088	0.088	0.088	0.088	0.088	0.088	0.09	0.089	0.088	0.089	0.089	0.089	0.09	0.09	0.09	0.091	0.091	0.091	0.092	0.094	0.095	0.096	0.098	0.1	0.103	0.107	0.111	0.117
AG461	R391A	0.092	0.09	0.09	0.09	0.089	0.089	0.089	0.089	0.089	0.089	0.089	0.089	0.089	0.088	0.089	0.088	0.088	0.089	0.088	0.088	0.088	0.088	0.088	0.088	0.088	0.088	0.088	0.088	0.088	0.088	0.088	0.088	0.089	0.089	0.089	0.09	0.09	0.09	0.091	0.091	0.092	0.093	0.095	0.096	0.098	0.101	0.104	0.108
AG402	E392A	0.089	0.086	0.085	0.085	0.085	0.085	0.085	0.085	0.085	0.085	0.084	0.084	0.084	0.085	0.084	0.084	0.084	0.084	0.084	0.084	0.084	0.084	0.084	0.084	0.084	0.084	0.084	0.084	0.084	0.084	0.085	0.085	0.085	0.086	0.086	0.087	0.087	0.088	0.089	0.09	0.092	0.094	0.097	0.1	0.105	0.11	0.118	0.128
AG390	M394A	0.095	0.094	0.092	0.093	0.092	0.092	0.092	0.091	0.091	0.091	0.091	0.091	0.091	0.09	0.09	0.091	0.091	0.09	0.091	0.09	0.091	0.091	0.091	0.091	0.091	0.091	0.091	0.092	0.092	0.092	0.093	0.095	0.096	0.096	0.096	0.098	0.099	0.101	0.104	0.107	0.111	0.115	0.121	0.128	0.138	0.15	0.163	0.182
AG403	K395A	0.097	0.094	0.094	0.094	0.093	0.093	0.093	0.093	0.093	0.092	0.092	0.093	0.092	0.093	0.092	0.092	0.092	0.092	0.092	0.092	0.092	0.092	0.092	0.092	0.092	0.092	0.092	0.092	0.092	0.092	0.092	0.092	0.093	0.093	0.093	0.094	0.094	0.095	0.095	0.097	0.098	0.099	0.101	0.103	0.106	0.111	0.116	0.122
AG404	L396A	0.094	0.09	0.09	0.09	0.09	0.09	0.09	0.09	0.089	0.089	0.089	0.089	0.089	0.089	0.089	0.089	0.089	0.089	0.089	0.089	0.089	0.089	0.089	0.089	0.092	0.092	0.092	0.092	0.092	0.092	0.093	0.093	0.093	0.094	0.094	0.095	0.096	0.097	0.099	0.101	0.103	0.106	0.11	0.115	0.121	0.13	0.142	0.157
AG405	I398A	0.095	0.094	0.093	0.093	0.092	0.092	0.092	0.092	0.092	0.092	0.092	0.092	0.091	0.092	0.091	0.091	0.091	0.091	0.091	0.091	0.091	0.091	0.091	0.091	0.091	0.091	0.091	0.091	0.092	0.092	0.092	0.092	0.092	0.093	0.093	0.094	0.095	0.096	0.097	0.099	0.1	0.103	0.106	0.11	0.115	0.122	0.131	0.142
AG392	E399A	0.098	0.098	0.096	0.097	0.096	0.096	0.095	0.095	0.095	0.095	0.094	0.094	0.095	0.093	0.094	0.095	0.094	0.094	0.094	0.093	0.095	0.095	0.095	0.094	0.094	0.094	0.095	0.096	0.094	0.094	0.096	0.097	0.099	0.099	0.098	0.1	0.1	0.102	0.104	0.105	0.108	0.111	0.114	0.118	0.127	0.132	0.142	0.154
AG406	E400A	0.093	0.091	0.091	0.09	0.09	0.09	0.09	0.09	0.089	0.089	0.089	0.089	0.089	0.089	0.089	0.089	0.089	0.089	0.089	0.089	0.089	0.089	0.089	0.089	0.089	0.089	0.089	0.089	0.089	0.089	0.089	0.089	0.089	0.089	0.089	0.09	0.09	0.09	0.091	0.091	0.092	0.093	0.094	0.096	0.097	0.1	0.103	0.107
AG327	N401A	0.09	0.089	0.088	0.088	0.088	0.088	0.088	0.088	0.087	0.087	0.087	0.087	0.087	0.087	0.087	0.087	0.087	0.087	0.087	0.087	0.087	0.087	0.087	0.087	0.087	0.088	0.088	0.088	0.088	0.089	0.089	0.089	0.09	0.09	0.091	0.092	0.094	0.095	0.097	0.1	0.103	0.106	0.112	0.118	0.127	0.138	0.154	0.173
AG407	R402A	0.094	0.09	0.09	0.09	0.089	0.089	0.089	0.089	0.089	0.089	0.089	0.089	0.089	0.089	0.088	0.088	0.088	0.089	0.088	0.088	0.088	0.089	0.088	0.088	0.088	0.088	0.088	0.089	0.089	0.089	0.089	0.089	0.089	0.09	0.09	0.09	0.091	0.092	0.093	0.094	0.095	0.097	0.099	0.102	0.106	0.111	0.117	0.125
AG408	Q403A	0.09	0.088	0.087	0.087	0.087	0.087	0.087	0.087	0.087	0.087	0.086	0.087	0.087	0.086	0.086	0.086	0.086	0.086	0.086	0.086	0.086	0.086	0.086	0.086	0.086	0.086	0.086	0.086	0.087	0.087	0.087	0.087	0.088	0.088	0.088	0.089	0.09	0.09	0.092	0.093	0.095	0.098	0.1	0.104	0.109	0.116	0.124	0.135
AG409	Y404A	0.094	0.092	0.092	0.091	0.091	0.091	0.091	0.091	0.091	0.091	0.09	0.091	0.091	0.09	0.091	0.091	0.091	0.091	0.091	0.091	0.091	0.09	0.09	0.091	0.091	0.091	0.091	0.091	0.091	0.091	0.092	0.092	0.092	0.093	0.093	0.094	0.095	0.095	0.097	0.098	0.1	0.103	0.106	0.11	0.116	0.123	0.132	0.143
AG410	L405A	0.096	0.093	0.092	0.092	0.092	0.092	0.091	0.091	0.091	0.091	0.091	0.091	0.091	0.091	0.091	0.091	0.091	0.091	0.091	0.091	0.091	0.091	0.091	0.091	0.091	0.091	0.091	0.091	0.092	0.092	0.092	0.092	0.093	0.094	0.094	0.095	0.096	0.097	0.098	0.1	0.102	0.105	0.109	0.114	0.12	0.127	0.138	0.152
AG328	E406A	0.091	0.089	0.088	0.088	0.088	0.088	0.088	0.088	0.088	0.088	0.088	0.088	0.088	0.087	0.087	0.088	0.087	0.087	0.087	0.088	0.088	0.088	0.088	0.088	0.088	0.088	0.088	0.088	0.088	0.089	0.089	0.089	0.09	0.09	0.091	0.092	0.093	0.094	0.096	0.098	0.101	0.103	0.107	0.112	0.118	0.126	0.136	0.151
AG411	W407A	0.099	0.096	0.096	0.096	0.095	0.095	0.095	0.094	0.094	0.094	0.094	0.094	0.094	0.094	0.094	0.094	0.094	0.094	0.094	0.094	0.093	0.093	0.093	0.093	0.093	0.093	0.094	0.093	0.094	0.094	0.094	0.094	0.094	0.095	0.095	0.095	0.096	0.097	0.098	0.098	0.1	0.102	0.104	0.107	0.11	0.115	0.121	0.128
AG412	E409A	0.093	0.089	0.088	0.088	0.088	0.088	0.087	0.087	0.087	0.087	0.087	0.087	0.087	0.086	0.087	0.086	0.086	0.086	0.087	0.086	0.087	0.087	0.087	0.086	0.087	0.087	0.087	0.087	0.088	0.088	0.089	0.09	0.09	0.091	0.092	0.093	0.095	0.097	0.1	0.103	0.107	0.112	0.12	0.129	0.141	0.155	0.172	0.201
AG413	G410A	0.095	0.091	0.09	0.09	0.09	0.09	0.09	0.09	0.09	0.09	0.089	0.09	0.089	0.089	0.09	0.089	0.09	0.09	0.089	0.089	0.089	0.089	0.089	0.089	0.089	0.089	0.089	0.089	0.089	0.089	0.089	0.09	0.089	0.09	0.09	0.09	0.09	0.09	0.091	0.091	0.092	0.093	0.093	0.095	0.096	0.098	0.101	0.104
AG462	K411A	0.092	0.09	0.09	0.089	0.089	0.089	0.089	0.089	0.089	0.089	0.088	0.088	0.088	0.088	0.088	0.088	0.088	0.088	0.088	0.088	0.088	0.088	0.088	0.088	0.088	0.088	0.088	0.089	0.089	0.089	0.089	0.09	0.09	0.091	0.091	0.092	0.093	0.095	0.097	0.099	0.102	0.105	0.11	0.115	0.124	0.135	0.149	0.168
AG463	T412A	0.099	0.096	0.095	0.095	0.093	0.093	0.093	0.093	0.093	0.093	0.092	0.093	0.092	0.092	0.092	0.092	0.092	0.092	0.092	0.092	0.092	0.091	0.092	0.092	0.092	0.092	0.093	0.092	0.093	0.093	0.094	0.094	0.095	0.096	0.096	0.098	0.099	0.102	0.104	0.107	0.11	0.116	0.121	0.13	0.141	0.154	0.169	0.195
AG464	K413A	0.101	0.096	0.097	0.095	0.094	0.095	0.094	0.094	0.093	0.093	0.093	0.093	0.092	0.093	0.093	0.093	0.094	0.093	0.093	0.093	0.093	0.093	0.094	0.093	0.094	0.094	0.094	0.095	0.095	0.096	0.096	0.098	0.098	0.1	0.102	0.104	0.106	0.11	0.114	0.12	0.126	0.136	0.147	0.161	0.177	0.207	0.239	0.279
AG472	S414A	0.101	0.098	0.098	0.096	0.095	0.096	0.095	0.095	0.094	0.094	0.094	0.094	0.093	0.095	0.094	0.094	0.095	0.094	0.094	0.094	0.094	0.093	0.095	0.094	0.094	0.094	0.094	0.095	0.095	0.096	0.096	0.097	0.097	0.099	0.1	0.101	0.103	0.105	0.108	0.113	0.117	0.124	0.131	0.142	0.157	0.17	0.193	0.226
AG414	S415A	0.092	0.091	0.091	0.09	0.09	0.09	0.09	0.09	0.09	0.09	0.09	0.09	0.09	0.09	0.09	0.089	0.089	0.089	0.09	0.09	0.09	0.09	0.09	0.089	0.09	0.089	0.09	0.09	0.09	0.09	0.09	0.09	0.09	0.09	0.091	0.091	0.09	0.091	0.092	0.092	0.092	0.093	0.094	0.095	0.095	0.097	0.099	0.101
AG415	K416A	0.093	0.091	0.09	0.09	0.09	0.09	0.09	0.09	0.09	0.09	0.09	0.09	0.09	0.09	0.09	0.09	0.09	0.09	0.09	0.09	0.09	0.09	0.089	0.09	0.09	0.09	0.09	0.09	0.09	0.09	0.09	0.091	0.091	0.091	0.092	0.092	0.093	0.094	0.096	0.097	0.099	0.102	0.105	0.109	0.114	0.12	0.129	0.141
AG416	R417A	0.092	0.089	0.088	0.088	0.088	0.088	0.088	0.088	0.088	0.088	0.088	0.088	0.088	0.088	0.087	0.087	0.088	0.087	0.088	0.087	0.087	0.087	0.087	0.088	0.088	0.088	0.088	0.088	0.088	0.088	0.088	0.089	0.089	0.089	0.09	0.09	0.091	0.092	0.093	0.095	0.097	0.099	0.102	0.106	0.112	0.118	0.127	0.138
AG465	N418A	0.094	0.093	0.092	0.091	0.092	0.091	0.091	0.091	0.091	0.091	0.091	0.091	0.091	0.091	0.09	0.091	0.09	0.09	0.091	0.09	0.09	0.09	0.09	0.09	0.09	0.091	0.09	0.091	0.091	0.091	0.091	0.091	0.091	0.092	0.092	0.092	0.093	0.094	0.095	0.096	0.097	0.099	0.101	0.104	0.107	0.111	0.117	0.125
AG466	Q419A	0.092	0.092	0.092	0.09	0.091	0.09	0.09	0.09	0.09	0.09	0.09	0.09	0.09	0.09	0.089	0.09	0.089	0.089	0.089	0.089	0.089	0.089	0.089	0.089	0.089	0.089	0.089	0.089	0.089	0.089	0.09	0.09	0.09	0.09	0.09	0.09	0.091	0.091	0.091	0.092	0.093	0.093	0.095	0.096	0.098	0.1	0.103	0.106
AG417	K420A	0.091	0.09	0.089	0.089	0.089	0.089	0.089	0.089	0.089	0.089	0.089	0.089	0.089	0.089	0.089	0.088	0.089	0.088	0.089	0.089	0.088	0.088	0.089	0.089	0.089	0.089	0.089	0.089	0.089	0.089	0.089	0.09	0.09	0.091	0.091	0.092	0.093	0.094	0.095	0.097	0.099	0.102	0.105	0.109	0.115	0.122	0.131	0.144
AG467	V421A	0.09	0.088	0.088	0.087	0.087	0.087	0.087	0.087	0.087	0.087	0.087	0.087	0.087	0.087	0.087	0.087	0.086	0.086	0.087	0.087	0.086	0.086	0.086	0.086	0.086	0.086	0.086	0.086	0.086	0.086	0.086	0.087	0.086	0.087	0.087	0.087	0.087	0.087	0.088	0.088	0.088	0.089	0.089	0.09	0.091	0.092	0.094	0.096
AG387	I422A	0.089	0.087	0.086	0.086	0.086	0.086	0.086	0.086	0.086	0.086	0.086	0.086	0.086	0.086	0.086	0.086	0.086	0.086	0.086	0.086	0.086	0.086	0.086	0.086	0.086	0.086	0.086	0.086	0.086	0.086	0.086	0.087	0.087	0.087	0.088	0.088	0.089	0.089	0.09	0.091	0.092	0.094	0.096	0.098	0.101	0.105	0.109	0.115
AG418	R423A	0.092	0.089	0.088	0.088	0.088	0.088	0.087	0.087	0.087	0.087	0.087	0.087	0.087	0.087	0.087	0.087	0.087	0.087	0.087	0.086	0.086	0.086	0.086	0.086	0.086	0.086	0.086	0.086	0.086	0.086	0.086	0.086	0.086	0.086	0.087	0.087	0.087	0.087	0.088	0.088	0.088	0.089	0.09	0.091	0.092	0.094	0.095	0.098
AG393	E424A	0.085	0.084	0.083	0.083	0.082	0.083	0.082	0.082	0.082	0.082	0.082	0.082	0.082	0.082	0.082	0.081	0.082	0.082	0.082	0.082	0.082	0.082	0.082	0.081	0.082	0.082	0.082	0.082	0.082	0.082	0.082	0.082	0.082	0.082	0.082	0.083	0.083	0.083	0.084	0.084	0.085	0.085	0.086	0.088	0.089	0.09	0.093	0.095
AG419	E425A	0.096	0.093	0.092	0.092	0.092	0.091	0.091	0.091	0.091	0.091	0.091	0.091	0.091	0.091	0.091	0.091	0.091	0.091	0.091	0.091	0.091	0.091	0.091	0.091	0.091	0.091	0.091	0.091	0.091	0.092	0.092	0.092	0.093	0.093	0.094	0.095	0.096	0.096	0.098	0.1	0.102	0.104	0.108	0.112	0.117	0.124	0.133	0.144
AG394	K426A	0.09	0.09	0.089	0.089	0.089	0.089	0.088	0.088	0.088	0.088	0.088	0.089	0.088	0.088	0.088	0.088	0.088	0.088	0.088	0.088	0.088	0.088	0.089	0.087	0.088	0.088	0.089	0.088	0.088	0.089	0.089	0.089	0.089	0.09	0.09	0.09	0.09	0.091	0.092	0.092	0.093	0.095	0.096	0.099	0.101	0.104	0.108	0.112
AG395	L427A	0.091	0.09	0.09	0.089	0.089	0.089	0.089	0.089	0.089	0.089	0.089	0.089	0.088	0.088	0.089	0.088	0.088	0.088	0.088	0.088	0.088	0.088	0.089	0.088	0.088	0.088	0.089	0.088	0.088	0.089	0.088	0.089	0.088	0.089	0.089	0.089	0.089	0.089	0.09	0.09	0.09	0.091	0.091	0.093	0.093	0.094	0.096	0.097
AG420	P428A	0.096	0.088	0.087	0.087	0.087	0.087	0.087	0.087	0.087	0.087	0.087	0.087	0.087	0.087	0.087	0.087	0.087	0.087	0.087	0.087	0.086	0.087	0.087	0.087	0.087	0.087	0.087	0.087	0.087	0.088	0.088	0.088	0.089	0.09	0.09	0.091	0.093	0.094	0.096	0.098	0.102	0.106	0.111	0.117	0.125	0.137	0.15	0.167
AG421	D429A	0.093	0.092	0.091	0.091	0.091	0.091	0.091	0.091	0.091	0.091	0.091	0.09	0.09	0.09	0.09	0.09	0.09	0.09	0.09	0.09	0.09	0.09	0.09	0.09	0.09	0.09	0.091	0.091	0.09	0.091	0.091	0.091	0.092	0.093	0.093	0.094	0.095	0.097	0.098	0.1	0.103	0.107	0.111	0.116	0.124	0.133	0.146	0.163
AG396	W430A	0.096	0.092	0.092	0.091	0.092	0.091	0.091	0.091	0.091	0.091	0.091	0.091	0.091	0.091	0.091	0.091	0.091	0.091	0.091	0.091	0.091	0.091	0.091	0.091	0.091	0.091	0.091	0.091	0.091	0.091	0.091	0.092	0.091	0.092	0.092	0.093	0.093	0.094	0.094	0.095	0.096	0.097	0.099	0.1	0.102	0.104	0.106	0.109
AG422	M431A	0.096	0.094	0.093	0.093	0.092	0.092	0.092	0.092	0.092	0.092	0.092	0.091	0.091	0.091	0.091	0.091	0.091	0.091	0.091	0.091	0.091	0.091	0.091	0.091	0.091	0.091	0.091	0.091	0.091	0.091	0.092	0.092	0.092	0.093	0.093	0.094	0.095	0.095	0.097	0.098	0.1	0.103	0.106	0.11	0.116	0.122	0.131	0.143
AG473	T432A	0.096	0.093	0.093	0.092	0.093	0.092	0.092	0.092	0.092	0.092	0.092	0.092	0.092	0.092	0.092	0.092	0.092	0.092	0.092	0.091	0.091	0.091	0.091	0.091	0.091	0.091	0.091	0.092	0.091	0.092	0.092	0.092	0.092	0.092	0.093	0.093	0.093	0.094	0.095	0.096	0.097	0.098	0.1	0.102	0.104	0.108	0.112	0.118
AG388	E433A	0.094	0.092	0.091	0.091	0.091	0.09	0.091	0.09	0.091	0.09	0.09	0.091	0.09	0.09	0.09	0.09	0.09	0.09	0.09	0.09	0.09	0.09	0.09	0.09	0.09	0.09	0.09	0.09	0.09	0.09	0.09	0.09	0.09	0.091	0.091	0.091	0.091	0.091	0.092	0.092	0.092	0.093	0.094	0.095	0.096	0.097	0.099	0.101
AG423	K434A	0.092	0.091	0.09	0.09	0.09	0.089	0.09	0.089	0.089	0.089	0.089	0.089	0.089	0.089	0.089	0.089	0.088	0.089	0.088	0.088	0.088	0.089	0.088	0.088	0.088	0.088	0.088	0.088	0.089	0.089	0.089	0.089	0.089	0.09	0.09	0.09	0.091	0.091	0.092	0.093	0.094	0.096	0.098	0.101	0.105	0.109	0.115	0.122
AG468	E435A	0.087	0.085	0.085	0.085	0.085	0.085	0.085	0.084	0.084	0.084	0.084	0.084	0.084	0.084	0.084	0.084	0.084	0.084	0.084	0.084	0.084	0.084	0.084	0.084	0.084	0.084	0.084	0.084	0.084	0.084	0.084	0.084	0.084	0.084	0.084	0.084	0.084	0.085	0.085	0.086	0.086	0.087	0.088	0.089	0.09	0.092	0.094	0.097
AG424	T436A	0.091	0.089	0.088	0.088	0.088	0.088	0.088	0.088	0.088	0.088	0.088	0.087	0.087	0.087	0.087	0.087	0.087	0.087	0.087	0.087	0.087	0.087	0.087	0.087	0.087	0.087	0.087	0.087	0.087	0.088	0.088	0.088	0.089	0.089	0.089	0.09	0.091	0.092	0.093	0.095	0.097	0.099	0.103	0.107	0.112	0.118	0.127	0.139
AG425	S438A	0.097	0.097	0.094	0.094	0.093	0.093	0.093	0.093	0.093	0.093	0.093	0.093	0.092	0.092	0.092	0.092	0.092	0.092	0.092	0.092	0.092	0.092	0.092	0.092	0.092	0.092	0.092	0.092	0.092	0.092	0.092	0.092	0.092	0.092	0.092	0.092	0.092	0.092	0.092	0.093	0.093	0.093	0.094	0.094	0.095	0.096	0.097	0.098
AG426	D439A	0.091	0.089	0.088	0.088	0.088	0.088	0.088	0.088	0.088	0.087	0.087	0.087	0.087	0.087	0.087	0.087	0.087	0.087	0.087	0.087	0.087	0.087	0.087	0.087	0.087	0.087	0.087	0.087	0.087	0.087	0.087	0.087	0.088	0.088	0.088	0.088	0.089	0.089	0.09	0.091	0.092	0.093	0.095	0.097	0.1	0.103	0.108	0.113
AG427	S440A	0.093	0.091	0.091	0.091	0.09	0.09	0.09	0.09	0.09	0.09	0.09	0.09	0.09	0.09	0.09	0.09	0.09	0.09	0.09	0.09	0.09	0.09	0.09	0.09	0.09	0.09	0.09	0.09	0.09	0.09	0.09	0.09	0.091	0.091	0.091	0.091	0.092	0.092	0.093	0.094	0.096	0.097	0.099	0.102	0.105	0.109	0.114	0.12
AG428	E441A	0.095	0.093	0.093	0.092	0.092	0.092	0.092	0.092	0.092	0.091	0.091	0.092	0.092	0.091	0.091	0.091	0.091	0.091	0.091	0.091	0.091	0.091	0.091	0.091	0.091	0.091	0.091	0.091	0.092	0.092	0.092	0.092	0.092	0.092	0.093	0.093	0.094	0.094	0.095	0.096	0.098	0.099	0.101	0.104	0.107	0.111	0.116	0.122
AG398	S442A	0.097	0.095	0.094	0.094	0.094	0.093	0.093	0.093	0.093	0.093	0.093	0.093	0.093	0.093	0.093	0.093	0.092	0.092	0.093	0.092	0.093	0.092	0.093	0.092	0.092	0.092	0.092	0.092	0.092	0.092	0.092	0.092	0.093	0.093	0.093	0.093	0.094	0.094	0.095	0.095	0.095	0.096	0.098	0.099	0.1	0.102	0.104	0.107
AG429	G443A	0.096	0.095	0.094	0.094	0.093	0.093	0.093	0.093	0.093	0.093	0.093	0.093	0.093	0.092	0.092	0.092	0.092	0.092	0.092	0.092	0.092	0.092	0.092	0.092	0.092	0.092	0.092	0.092	0.092	0.093	0.092	0.092	0.092	0.093	0.093	0.093	0.093	0.094	0.094	0.095	0.096	0.097	0.097	0.099	0.101	0.103	0.106	0.11
AG430	Q444A	0.095	0.094	0.093	0.092	0.092	0.092	0.092	0.092	0.092	0.092	0.092	0.092	0.092	0.092	0.092	0.092	0.092	0.092	0.092	0.092	0.092	0.092	0.093	0.092	0.093	0.093	0.094	0.094	0.094	0.095	0.095	0.096	0.096	0.097	0.098	0.099	0.1	0.102	0.104	0.107	0.109	0.114	0.118	0.125	0.132	0.142	0.157	0.173
AG431	Q445A	0.099	0.096	0.095	0.095	0.095	0.095	0.094	0.094	0.094	0.094	0.094	0.094	0.094	0.093	0.093	0.094	0.094	0.094	0.094	0.094	0.093	0.094	0.094	0.094	0.094	0.093	0.094	0.094	0.094	0.094	0.094	0.094	0.094	0.094	0.095	0.095	0.096	0.096	0.097	0.098	0.099	0.101	0.102	0.105	0.108	0.111	0.116	0.122
AG432	K446A	0.089	0.087	0.087	0.086	0.086	0.086	0.086	0.086	0.086	0.086	0.085	0.085	0.086	0.085	0.085	0.085	0.085	0.085	0.085	0.085	0.085	0.085	0.085	0.085	0.085	0.085	0.085	0.085	0.086	0.086	0.086	0.086	0.087	0.087	0.088	0.088	0.089	0.09	0.092	0.093	0.095	0.098	0.101	0.106	0.111	0.117	0.126	0.138
AG433	L447A	0.092	0.09	0.09	0.09	0.09	0.09	0.089	0.089	0.089	0.089	0.089	0.089	0.089	0.089	0.089	0.089	0.089	0.089	0.089	0.089	0.089	0.089	0.089	0.089	0.089	0.089	0.089	0.089	0.089	0.089	0.089	0.089	0.089	0.09	0.09	0.09	0.091	0.091	0.092	0.092	0.093	0.094	0.095	0.097	0.099	0.101	0.105	0.108
AG434	H448A	0.093	0.091	0.09	0.09	0.09	0.09	0.089	0.089	0.089	0.089	0.089	0.089	0.089	0.089	0.089	0.089	0.089	0.089	0.089	0.089	0.089	0.088	0.088	0.089	0.088	0.088	0.089	0.088	0.088	0.088	0.088	0.088	0.089	0.089	0.089	0.089	0.089	0.089	0.09	0.09	0.091	0.091	0.092	0.093	0.094	0.096	0.097	0.1
AG329	P449A	0.09	0.088	0.087	0.087	0.087	0.087	0.087	0.087	0.087	0.087	0.087	0.087	0.087	0.086	0.086	0.087	0.086	0.086	0.086	0.086	0.086	0.086	0.086	0.086	0.086	0.086	0.086	0.086	0.086	0.086	0.087	0.087	0.087	0.087	0.087	0.087	0.088	0.088	0.089	0.089	0.09	0.09	0.092	0.093	0.095	0.097	0.099	0.102
AG469	Q450A	0.093	0.091	0.091	0.091	0.091	0.09	0.09	0.09	0.09	0.09	0.09	0.09	0.09	0.09	0.09	0.09	0.09	0.09	0.09	0.09	0.09	0.09	0.089	0.089	0.09	0.09	0.09	0.09	0.09	0.09	0.09	0.09	0.09	0.091	0.091	0.091	0.092	0.092	0.093	0.094	0.095	0.097	0.099	0.101	0.103	0.107	0.112	0.118
AG436	D451A	0.097	0.095	0.094	0.093	0.093	0.092	0.092	0.091	0.092	0.092	0.091	0.092	0.091	0.091	0.091	0.091	0.091	0.091	0.091	0.091	0.091	0.091	0.091	0.091	0.091	0.091	0.091	0.091	0.091	0.091	0.092	0.092	0.092	0.092	0.093	0.093	0.094	0.095	0.096	0.097	0.098	0.1	0.102	0.105	0.109	0.114	0.119	0.126
AG437	L452A	0.094	0.094	0.092	0.092	0.091	0.091	0.091	0.091	0.091	0.091	0.091	0.091	0.091	0.091	0.091	0.09	0.091	0.091	0.09	0.09	0.09	0.09	0.09	0.09	0.09	0.09	0.09	0.09	0.09	0.09	0.09	0.09	0.09	0.091	0.091	0.091	0.091	0.091	0.091	0.092	0.092	0.092	0.093	0.094	0.094	0.095	0.096	0.098
AG438	E453A	0.093	0.09	0.089	0.089	0.088	0.088	0.088	0.088	0.088	0.088	0.088	0.088	0.087	0.088	0.087	0.087	0.088	0.087	0.087	0.087	0.087	0.087	0.087	0.087	0.087	0.087	0.087	0.087	0.087	0.087	0.087	0.087	0.087	0.087	0.088	0.088	0.088	0.088	0.088	0.089	0.089	0.089	0.09	0.091	0.092	0.093	0.094	0.096
AG439	E454A	0.093	0.092	0.092	0.091	0.091	0.091	0.091	0.09	0.091	0.091	0.091	0.091	0.09	0.091	0.091	0.091	0.091	0.091	0.091	0.091	0.091	0.09	0.091	0.091	0.091	0.091	0.091	0.091	0.091	0.091	0.092	0.092	0.092	0.092	0.093	0.094	0.095	0.095	0.096	0.097	0.099	0.101	0.104	0.106	0.112	0.113	0.119	0.126
AG440	Q455A	0.093	0.092	0.091	0.09	0.09	0.09	0.09	0.089	0.09	0.09	0.09	0.09	0.089	0.09	0.09	0.089	0.09	0.089	0.089	0.089	0.089	0.089	0.089	0.09	0.09	0.089	0.089	0.09	0.09	0.09	0.09	0.091	0.091	0.093	0.092	0.093	0.096	0.093	0.098	0.095	0.102	0.099	0.101	0.106	0.107	0.11	0.115	0.121
AG441	K456A	0.095	0.09	0.09	0.089	0.09	0.089	0.089	0.089	0.089	0.089	0.089	0.089	0.088	0.089	0.088	0.088	0.088	0.088	0.088	0.088	0.088	0.088	0.088	0.088	0.088	0.088	0.088	0.088	0.088	0.088	0.089	0.089	0.089	0.089	0.089	0.089	0.09	0.09	0.091	0.091	0.092	0.093	0.094	0.095	0.096	0.098	0.1	0.103
AG442	K457A	0.091	0.091	0.09	0.09	0.089	0.089	0.089	0.089	0.089	0.089	0.089	0.089	0.089	0.089	0.089	0.089	0.089	0.089	0.089	0.089	0.089	0.088	0.088	0.088	0.089	0.088	0.088	0.089	0.088	0.088	0.088	0.089	0.089	0.088	0.089	0.089	0.089	0.089	0.089	0.089	0.09	0.09	0.09	0.091	0.091	0.092	0.092	0.093
AG443	K458A	0.096	0.096	0.095	0.095	0.094	0.094	0.094	0.094	0.094	0.094	0.094	0.093	0.093	0.094	0.093	0.093	0.093	0.093	0.093	0.093	0.093	0.093	0.093	0.093	0.093	0.093	0.093	0.093	0.093	0.093	0.093	0.093	0.093	0.093	0.094	0.094	0.094	0.094	0.095	0.095	0.096	0.097	0.098	0.099	0.1	0.102	0.104	0.107
AG270	M459A	0.095	0.091	0.091	0.091	0.091	0.091	0.09	0.09	0.09	0.09	0.09	0.09	0.09	0.09	0.09	0.09	0.09	0.09	0.09	0.09	0.09	0.089	0.09	0.09	0.089	0.09	0.09	0.09	0.089	0.09	0.09	0.09	0.09	0.089	0.09	0.09	0.09	0.09	0.09	0.09	0.089	0.09	0.089	0.089	0.09	0.09	0.089	0.089
AG271	M460A	0.094	0.091	0.09	0.089	0.089	0.089	0.089	0.089	0.089	0.089	0.089	0.089	0.089	0.088	0.088	0.088	0.088	0.088	0.089	0.088	0.088	0.088	0.088	0.088	0.088	0.088	0.088	0.088	0.088	0.088	0.088	0.088	0.088	0.088	0.088	0.088	0.088	0.088	0.088	0.089	0.088	0.088	0.088	0.088	0.089	0.089	0.088	0.088
AG444	E461A	0.092	0.091	0.09	0.09	0.09	0.09	0.09	0.09	0.089	0.089	0.089	0.089	0.089	0.089	0.089	0.089	0.089	0.089	0.089	0.089	0.089	0.089	0.089	0.089	0.089	0.089	0.089	0.089	0.089	0.089	0.089	0.089	0.089	0.089	0.089	0.089	0.089	0.089	0.09	0.09	0.09	0.091	0.091	0.092	0.093	0.093	0.094	0.096
AG445	E462A	0.098	0.094	0.093	0.092	0.092	0.092	0.092	0.092	0.092	0.092	0.092	0.092	0.092	0.092	0.092	0.092	0.092	0.092	0.091	0.091	0.091	0.091	0.092	0.091	0.091	0.091	0.091	0.092	0.092	0.092	0.092	0.092	0.092	0.093	0.093	0.093	0.094	0.094	0.095	0.095	0.096	0.097	0.098	0.1	0.102	0.104	0.107	0.11
AG446	M463A	0.101	0.086	0.085	0.085	0.084	0.084	0.084	0.084	0.084	0.084	0.084	0.084	0.083	0.083	0.083	0.083	0.083	0.083	0.083	0.083	0.083	0.083	0.083	0.083	0.083	0.083	0.083	0.083	0.083	0.083	0.083	0.083	0.083	0.083	0.084	0.084	0.084	0.084	0.084	0.085	0.085	0.085	0.086	0.086	0.087	0.088	0.089	0.091
AG447	Q464A	0.102	0.093	0.092	0.092	0.092	0.092	0.092	0.091	0.092	0.092	0.091	0.092	0.091	0.091	0.091	0.091	0.091	0.091	0.091	0.091	0.091	0.091	0.091	0.091	0.091	0.091	0.091	0.091	0.091	0.091	0.091	0.091	0.091	0.091	0.091	0.092	0.092	0.092	0.092	0.092	0.093	0.093	0.094	0.094	0.096	0.097	0.098	0.1
AG448	K465A	0.108	0.101	0.1	0.099	0.099	0.099	0.099	0.098	0.098	0.098	0.098	0.098	0.098	0.098	0.097	0.098	0.098	0.097	0.097	0.097	0.097	0.097	0.097	0.097	0.097	0.097	0.097	0.097	0.097	0.097	0.098	0.097	0.097	0.097	0.097	0.098	0.098	0.098	0.098	0.098	0.099	0.099	0.099	0.1	0.101	0.102	0.103	0.104
AG272	L466A	0.093	0.09	0.09	0.09	0.089	0.089	0.089	0.089	0.089	0.089	0.089	0.089	0.089	0.088	0.088	0.089	0.088	0.088	0.089	0.088	0.088	0.088	0.088	0.088	0.088	0.088	0.088	0.088	0.088	0.088	0.088	0.088	0.088	0.088	0.088	0.088	0.088	0.088	0.088	0.088	0.088	0.088	0.088	0.088	0.088	0.088	0.088	0.088
AG449	K467A	0.102	0.092	0.091	0.09	0.09	0.09	0.09	0.09	0.09	0.09	0.09	0.09	0.09	0.09	0.09	0.09	0.09	0.09	0.089	0.089	0.089	0.089	0.089	0.089	0.089	0.089	0.089	0.089	0.089	0.09	0.09	0.09	0.09	0.09	0.09	0.09	0.09	0.09	0.091	0.091	0.092	0.092	0.093	0.093	0.094	0.096	0.097	0.099
AG450	K468A	0.099	0.094	0.093	0.093	0.093	0.093	0.092	0.092	0.092	0.092	0.092	0.092	0.092	0.092	0.092	0.092	0.092	0.092	0.092	0.091	0.092	0.092	0.092	0.091	0.091	0.092	0.091	0.091	0.091	0.092	0.092	0.092	0.092	0.092	0.092	0.093	0.092	0.093	0.093	0.093	0.094	0.095	0.095	0.096	0.097	0.098	0.099	0.102
AG451	Y469A	0.098	0.092	0.091	0.09	0.09	0.09	0.09	0.09	0.09	0.09	0.09	0.09	0.089	0.089	0.089	0.089	0.09	0.089	0.089	0.089	0.089	0.089	0.089	0.089	0.089	0.089	0.089	0.089	0.089	0.089	0.089	0.089	0.089	0.089	0.089	0.09	0.09	0.09	0.09	0.09	0.091	0.091	0.091	0.092	0.092	0.093	0.094	0.095
AG452	S470A	0.096	0.094	0.093	0.093	0.093	0.093	0.092	0.092	0.092	0.092	0.092	0.092	0.092	0.092	0.091	0.092	0.091	0.091	0.091	0.091	0.091	0.091	0.091	0.091	0.091	0.091	0.091	0.091	0.091	0.091	0.091	0.091	0.092	0.092	0.092	0.092	0.092	0.093	0.093	0.093	0.094	0.094	0.095	0.096	0.098	0.099	0.101	0.104
AG470	Y472A	0.091	0.089	0.089	0.089	0.088	0.088	0.088	0.088	0.088	0.088	0.088	0.088	0.088	0.088	0.088	0.088	0.088	0.088	0.088	0.088	0.088	0.088	0.087	0.087	0.088	0.088	0.087	0.088	0.087	0.088	0.088	0.088	0.088	0.088	0.088	0.088	0.088	0.088	0.088	0.088	0.088	0.088	0.088	0.088	0.088	0.088	0.088	0.088
AG02	DnaB WT (NTD runs)	0.104	0.088	0.087	0.087	0.086	0.087	0.087	0.086	0.086	0.086	0.086	0.086	0.086	0.086	0.086	0.086	0.086	0.086	0.086	0.086	0.086	0.086	0.086	0.086	0.086	0.086	0.087	0.087	0.087	0.087	0.088	0.089	0.09	0.09	0.091	0.093	0.094	0.097	0.101	0.103	0.109	0.115	0.123	0.134	0.147	0.162	0.189	0.222
AG02	DnaB WT (NTD runs)	0.119	0.093	0.092	0.092	0.092	0.091	0.091	0.091	0.091	0.09	0.091	0.091	0.091	0.091	0.09	0.09	0.091	0.091	0.09	0.09	0.091	0.091	0.091	0.091	0.091	0.091	0.091	0.091	0.091	0.092	0.092	0.093	0.093	0.094	0.095	0.096	0.097	0.098	0.101	0.103	0.105	0.11	0.114	0.121	0.128	0.139	0.153	0.168
AG02	DnaB WT (NTD runs)	0.101	0.087	0.087	0.087	0.087	0.087	0.087	0.087	0.086	0.087	0.086	0.086	0.087	0.086	0.087	0.087	0.087	0.087	0.087	0.087	0.087	0.087	0.087	0.087	0.088	0.088	0.088	0.088	0.089	0.089	0.09	0.091	0.091	0.092	0.094	0.096	0.098	0.101	0.104	0.108	0.113	0.12	0.129	0.142	0.157	0.175	0.203	0.244
AG02	DnaB WT (NTD runs)	0.089	0.087	0.086	0.086	0.086	0.085	0.086	0.085	0.085	0.085	0.085	0.085	0.085	0.085	0.085	0.085	0.085	0.085	0.085	0.084	0.085	0.085	0.085	0.085	0.085	0.085	0.085	0.085	0.086	0.085	0.086	0.086	0.086	0.087	0.087	0.089	0.09	0.09	0.091	0.093	0.096	0.098	0.102	0.106	0.112	0.119	0.128	0.142
AG02	DnaB WT (NTD runs)	0.126	0.095	0.094	0.093	0.092	0.092	0.093	0.092	0.093	0.092	0.092	0.093	0.092	0.093	0.093	0.093	0.093	0.092	0.092	0.092	0.092	0.092	0.092	0.093	0.094	0.093	0.093	0.094	0.094	0.094	0.096	0.096	0.096	0.098	0.1	0.101	0.103	0.106	0.11	0.114	0.12	0.128	0.137	0.152	0.167	0.187	0.222	0.259
AG02	DnaB WT (NTD runs)	0.095	0.094	0.095	0.093	0.093	0.093	0.094	0.092	0.093	0.092	0.092	0.092	0.092	0.092	0.092	0.093	0.092	0.092	0.093	0.092	0.092	0.092	0.093	0.093	0.093	0.093	0.092	0.093	0.093	0.093	0.093	0.094	0.095	0.095	0.095	0.095	0.096	0.098	0.098	0.101	0.103	0.105	0.107	0.112	0.116	0.123	0.13	0.144
AG02	DnaB WT (NTD runs)	0.1	0.096	0.095	0.094	0.094	0.094	0.094	0.094	0.093	0.093	0.093	0.093	0.093	0.093	0.093	0.093	0.092	0.092	0.093	0.093	0.092	0.093	0.093	0.093	0.093	0.093	0.093	0.093	0.093	0.094	0.094	0.094	0.095	0.095	0.096	0.097	0.097	0.099	0.101	0.103	0.105	0.108	0.112	0.118	0.124	0.132	0.143	0.158
AG02	DnaB WT (NTD runs)	0.092	0.089	0.089	0.088	0.088	0.088	0.087	0.088	0.087	0.087	0.087	0.087	0.087	0.087	0.087	0.087	0.087	0.087	0.087	0.086	0.087	0.087	0.087	0.087	0.087	0.087	0.087	0.087	0.088	0.088	0.088	0.088	0.089	0.089	0.091	0.091	0.093	0.094	0.096	0.098	0.1	0.104	0.108	0.113	0.121	0.13	0.144	0.158
AG02	DnaB WT (MD runs)	0.123	0.088	0.088	0.088	0.088	0.088	0.088	0.088	0.088	0.088	0.088	0.088	0.088	0.088	0.088	0.088	0.088	0.087	0.088	0.088	0.088	0.088	0.088	0.088	0.088	0.088	0.088	0.088	0.088	0.088	0.088	0.088	0.089	0.089	0.089	0.09	0.09	0.091	0.092	0.093	0.094	0.096	0.098	0.101	0.104	0.108	0.113	0.12
AG02	DnaB WT (MD runs)	0.096	0.088	0.087	0.086	0.086	0.086	0.086	0.086	0.086	0.086	0.086	0.086	0.085	0.085	0.085	0.086	0.085	0.086	0.086	0.085	0.085	0.086	0.086	0.086	0.087	0.086	0.087	0.087	0.087	0.087	0.088	0.088	0.089	0.09	0.091	0.093	0.095	0.096	0.099	0.103	0.106	0.113	0.119	0.128	0.141	0.156	0.172	0.202
AG02	DnaB WT (MD runs)	0.103	0.087	0.087	0.087	0.087	0.087	0.087	0.087	0.087	0.086	0.086	0.087	0.087	0.086	0.086	0.086	0.086	0.086	0.086	0.086	0.086	0.086	0.086	0.086	0.086	0.087	0.087	0.087	0.086	0.087	0.087	0.087	0.087	0.088	0.088	0.088	0.089	0.09	0.091	0.092	0.093	0.095	0.097	0.099	0.103	0.107	0.112	0.119
AG02	DnaB WT (MD runs)	0.089	0.089	0.089	0.089	0.089	0.089	0.089	0.089	0.089	0.088	0.088	0.089	0.089	0.088	0.088	0.088	0.088	0.088	0.088	0.088	0.088	0.089	0.088	0.088	0.089	0.088	0.089	0.089	0.089	0.089	0.089	0.09	0.09	0.09	0.091	0.091	0.093	0.094	0.095	0.096	0.099	0.101	0.105	0.11	0.115	0.123	0.134	0.147
AG02	DnaB WT (MD runs)	0.089	0.087	0.087	0.087	0.086	0.086	0.087	0.086	0.086	0.086	0.086	0.086	0.086	0.086	0.086	0.086	0.087	0.086	0.086	0.086	0.086	0.086	0.086	0.086	0.086	0.086	0.086	0.086	0.086	0.086	0.087	0.087	0.087	0.087	0.088	0.089	0.09	0.09	0.091	0.093	0.094	0.097	0.099	0.103	0.106	0.112	0.12	0.13
AG02	DnaB WT (MD runs)	0.093	0.092	0.091	0.091	0.091	0.09	0.09	0.09	0.09	0.09	0.09	0.09	0.09	0.09	0.09	0.09	0.09	0.09	0.09	0.09	0.09	0.09	0.09	0.09	0.089	0.09	0.09	0.09	0.09	0.09	0.09	0.09	0.09	0.09	0.09	0.091	0.091	0.091	0.091	0.093	0.093	0.094	0.095	0.097	0.099	0.101	0.104	0.108
AG02	DnaB WT (CTD runs)	0.089	0.089	0.089	0.089	0.089	0.089	0.089	0.089	0.089	0.088	0.088	0.089	0.089	0.088	0.088	0.088	0.088	0.088	0.088	0.088	0.088	0.089	0.088	0.088	0.089	0.088	0.089	0.089	0.089	0.089	0.089	0.09	0.09	0.09	0.091	0.091	0.093	0.094	0.095	0.096	0.099	0.101	0.105	0.11	0.115	0.123	0.134	0.147
AG02	DnaB WT (CTD runs)	0.095	0.093	0.091	0.092	0.091	0.09	0.09	0.09	0.09	0.09	0.09	0.09	0.09	0.09	0.09	0.089	0.09	0.089	0.089	0.089	0.089	0.09	0.089	0.089	0.09	0.09	0.089	0.09	0.091	0.09	0.091	0.091	0.092	0.092	0.093	0.093	0.096	0.096	0.098	0.101	0.103	0.106	0.111	0.119	0.125	0.136	0.15	0.164
AG02	DnaB WT (CTD runs)	0.092	0.09	0.09	0.09	0.089	0.09	0.09	0.089	0.089	0.089	0.089	0.089	0.089	0.089	0.09	0.09	0.09	0.089	0.09	0.09	0.09	0.09	0.09	0.09	0.09	0.091	0.091	0.091	0.091	0.092	0.093	0.094	0.096	0.096	0.097	0.102	0.102	0.105	0.109	0.114	0.12	0.129	0.141	0.156	0.173	0.199	0.239	0.274
AG02	DnaB WT (CTD runs)	0.094	0.091	0.09	0.09	0.09	0.089	0.089	0.089	0.089	0.089	0.089	0.089	0.089	0.089	0.089	0.089	0.089	0.089	0.089	0.089	0.089	0.089	0.089	0.089	0.089	0.089	0.089	0.089	0.089	0.089	0.089	0.089	0.089	0.09	0.09	0.09	0.091	0.091	0.092	0.093	0.093	0.094	0.096	0.098	0.1	0.103	0.107	0.111
AG02	DnaB WT (CTD runs)	0.089	0.087	0.087	0.087	0.086	0.086	0.087	0.086	0.086	0.086	0.086	0.086	0.086	0.086	0.086	0.086	0.087	0.086	0.086	0.086	0.086	0.086	0.086	0.086	0.086	0.086	0.086	0.086	0.086	0.086	0.087	0.087	0.087	0.087	0.088	0.089	0.09	0.09	0.091	0.093	0.094	0.097	0.099	0.103	0.106	0.112	0.12	0.13
AG02	DnaB WT (CTD runs)	0.093	0.092	0.091	0.091	0.091	0.09	0.09	0.09	0.09	0.09	0.09	0.09	0.09	0.09	0.09	0.09	0.09	0.09	0.09	0.09	0.09	0.09	0.09	0.09	0.089	0.09	0.09	0.09	0.09	0.09	0.09	0.09	0.09	0.09	0.09	0.091	0.091	0.091	0.091	0.093	0.093	0.094	0.095	0.097	0.099	0.101	0.104	0.108
AG02	DnaB WT (CTD runs)	0.089	0.087	0.086	0.086	0.086	0.086	0.085	0.086	0.086	0.085	0.085	0.085	0.085	0.085	0.085	0.085	0.085	0.085	0.085	0.085	0.085	0.086	0.085	0.085	0.086	0.085	0.086	0.086	0.086	0.087	0.087	0.088	0.089	0.089	0.09	0.092	0.093	0.095	0.097	0.1	0.104	0.109	0.115	0.122	0.132	0.145	0.159	0.181
AG02	DnaB WT (CTD runs)	0.088	0.086	0.086	0.086	0.086	0.086	0.086	0.086	0.086	0.086	0.086	0.086	0.086	0.086	0.086	0.086	0.086	0.086	0.086	0.086	0.086	0.086	0.086	0.086	0.086	0.086	0.086	0.086	0.086	0.087	0.087	0.087	0.088	0.087	0.088	0.089	0.089	0.09	0.091	0.092	0.094	0.096	0.099	0.103	0.107	0.113	0.121	0.131
AG02	DnaB WT (CTT runs)	0.095	0.093	0.091	0.092	0.091	0.09	0.09	0.09	0.09	0.09	0.09	0.09	0.09	0.09	0.09	0.089	0.09	0.089	0.089	0.089	0.089	0.09	0.089	0.089	0.09	0.09	0.089	0.09	0.091	0.09	0.091	0.091	0.092	0.092	0.093	0.093	0.096	0.096	0.098	0.101	0.103	0.106	0.111	0.119	0.125	0.136	0.15	0.164
AG02	DnaB WT (CTT runs)	0.092	0.09	0.09	0.09	0.089	0.09	0.09	0.089	0.089	0.089	0.089	0.089	0.089	0.089	0.09	0.09	0.09	0.089	0.09	0.09	0.09	0.09	0.09	0.09	0.09	0.091	0.091	0.091	0.091	0.092	0.093	0.094	0.096	0.096	0.097	0.102	0.102	0.105	0.109	0.114	0.12	0.129	0.141	0.156	0.173	0.199	0.239	0.274
AG02	DnaB WT (CTT runs)	0.094	0.091	0.09	0.09	0.09	0.089	0.089	0.089	0.089	0.089	0.089	0.089	0.089	0.089	0.089	0.089	0.089	0.089	0.089	0.089	0.089	0.089	0.089	0.089	0.089	0.089	0.089	0.089	0.089	0.089	0.089	0.089	0.089	0.09	0.09	0.09	0.091	0.091	0.092	0.093	0.093	0.094	0.096	0.098	0.1	0.103	0.107	0.111
AG02	DnaB WT (CTT runs)	0.089	0.087	0.087	0.087	0.086	0.086	0.087	0.086	0.086	0.086	0.086	0.086	0.086	0.086	0.086	0.086	0.087	0.086	0.086	0.086	0.086	0.086	0.086	0.086	0.086	0.086	0.086	0.086	0.086	0.086	0.087	0.087	0.087	0.087	0.088	0.089	0.09	0.09	0.091	0.093	0.094	0.097	0.099	0.103	0.106	0.112	0.12	0.13
AG02	DnaB WT (CTT runs)	0.1	0.096	0.095	0.094	0.094	0.094	0.094	0.094	0.093	0.093	0.093	0.093	0.093	0.093	0.093	0.093	0.092	0.092	0.093	0.093	0.092	0.093	0.093	0.093	0.093	0.093	0.093	0.093	0.093	0.094	0.094	0.094	0.095	0.095	0.096	0.097	0.097	0.099	0.101	0.103	0.105	0.108	0.112	0.118	0.124	0.132	0.143	0.158
AG02	DnaB WT (CTT runs)	0.093	0.092	0.091	0.091	0.091	0.09	0.09	0.09	0.09	0.09	0.09	0.09	0.09	0.09	0.09	0.09	0.09	0.09	0.09	0.09	0.09	0.09	0.09	0.09	0.089	0.09	0.09	0.09	0.09	0.09	0.09	0.09	0.09	0.09	0.09	0.091	0.091	0.091	0.091	0.093	0.093	0.094	0.095	0.097	0.099	0.101	0.104	0.108
CW53	ΔdnaB (NTD runs)	0.106	0.089	0.089	0.088	0.088	0.089	0.088	0.087	0.087	0.087	0.088	0.087	0.088	0.088	0.088	0.087	0.087	0.087	0.088	0.088	0.088	0.087	0.087	0.088	0.087	0.087	0.087	0.087	0.088	0.087	0.088	0.088	0.087	0.088	0.088	0.089	0.088	0.088	0.088	0.088	0.088	0.089	0.088	0.089	0.089	0.088	0.088	0.089
CW53	ΔdnaB (NTD runs)	0.116	0.093	0.092	0.091	0.091	0.09	0.09	0.09	0.09	0.089	0.09	0.09	0.09	0.09	0.089	0.09	0.09	0.09	0.09	0.09	0.09	0.09	0.09	0.091	0.09	0.09	0.09	0.091	0.09	0.091	0.09	0.091	0.09	0.091	0.091	0.091	0.091	0.091	0.091	0.091	0.09	0.092	0.091	0.092	0.092	0.092	0.092	0.092
CW53	ΔdnaB (NTD runs)	0.093	0.092	0.091	0.091	0.094	0.093	0.093	0.093	0.093	0.093	0.092	0.092	0.092	0.092	0.093	0.093	0.093	0.092	0.093	0.092	0.092	0.092	0.092	0.092	0.092	0.092	0.092	0.092	0.092	0.092	0.091	0.092	0.092	0.092	0.092	0.092	0.092	0.092	0.092	0.092	0.092	0.092	0.092	0.092	0.092	0.092	0.092	0.092
CW53	ΔdnaB (NTD runs)	0.097	0.096	0.094	0.093	0.094	0.093	0.094	0.093	0.092	0.093	0.092	0.092	0.092	0.093	0.092	0.092	0.092	0.091	0.091	0.091	0.092	0.092	0.092	0.093	0.092	0.092	0.092	0.091	0.093	0.091	0.091	0.091	0.092	0.092	0.091	0.093	0.093	0.092	0.091	0.092	0.092	0.092	0.091	0.091	0.092	0.092	0.091	0.092
CW53	ΔdnaB (NTD runs)	0.124	0.092	0.09	0.089	0.089	0.088	0.089	0.088	0.089	0.088	0.088	0.089	0.089	0.089	0.089	0.089	0.089	0.088	0.088	0.088	0.088	0.088	0.088	0.089	0.089	0.088	0.088	0.088	0.089	0.088	0.089	0.088	0.088	0.088	0.089	0.089	0.088	0.089	0.089	0.089	0.089	0.089	0.089	0.089	0.089	0.089	0.089	0.089
CW53	ΔdnaB (NTD runs)	0.086	0.084	0.084	0.084	0.084	0.083	0.084	0.083	0.083	0.083	0.083	0.083	0.083	0.083	0.083	0.083	0.083	0.083	0.083	0.083	0.083	0.083	0.084	0.084	0.084	0.083	0.083	0.083	0.083	0.084	0.083	0.083	0.084	0.083	0.083	0.083	0.083	0.083	0.083	0.083	0.083	0.083	0.083	0.084	0.083	0.083	0.083	0.084
CW53	ΔdnaB (NTD runs)	0.101	0.099	0.098	0.097	0.097	0.097	0.097	0.097	0.097	0.097	0.096	0.096	0.096	0.096	0.096	0.096	0.095	0.095	0.096	0.096	0.095	0.096	0.095	0.096	0.095	0.096	0.095	0.096	0.096	0.096	0.096	0.096	0.096	0.096	0.097	0.096	0.096	0.096	0.096	0.096	0.097	0.096	0.097	0.097	0.097	0.096	0.097	0.097
CW53	ΔdnaB (NTD runs)	0.097	0.095	0.094	0.093	0.093	0.093	0.092	0.093	0.092	0.092	0.092	0.091	0.092	0.091	0.092	0.092	0.091	0.092	0.092	0.091	0.091	0.091	0.091	0.091	0.092	0.091	0.092	0.092	0.092	0.092	0.091	0.091	0.092	0.091	0.092	0.092	0.092	0.092	0.091	0.092	0.092	0.093	0.092	0.092	0.092	0.093	0.093	0.092
CW53	ΔdnaB (MD runs)	0.118	0.088	0.088	0.088	0.087	0.087	0.088	0.087	0.087	0.087	0.087	0.087	0.087	0.087	0.087	0.087	0.087	0.087	0.087	0.087	0.087	0.087	0.087	0.087	0.087	0.087	0.087	0.087	0.087	0.087	0.087	0.087	0.087	0.087	0.086	0.087	0.087	0.087	0.087	0.087	0.087	0.087	0.087	0.087	0.087	0.087	0.087	0.087
CW53	ΔdnaB (MD runs)	0.103	0.092	0.091	0.09	0.091	0.09	0.09	0.089	0.09	0.089	0.09	0.09	0.089	0.089	0.089	0.09	0.089	0.089	0.09	0.089	0.089	0.089	0.089	0.089	0.09	0.089	0.09	0.09	0.09	0.089	0.089	0.09	0.09	0.09	0.09	0.09	0.091	0.091	0.091	0.091	0.09	0.091	0.09	0.091	0.091	0.09	0.09	0.09
CW53	ΔdnaB (MD runs)	0.118	0.089	0.094	0.089	0.089	0.089	0.089	0.09	0.09	0.09	0.088	0.089	0.09	0.089	0.089	0.088	0.089	0.088	0.089	0.088	0.089	0.088	0.088	0.088	0.088	0.088	0.088	0.089	0.088	0.089	0.089	0.088	0.089	0.089	0.089	0.088	0.088	0.088	0.088	0.088	0.088	0.09	0.089	0.088	0.088	0.088	0.089	0.088
CW53	ΔdnaB (MD runs)	0.09	0.09	0.09	0.09	0.09	0.09	0.09	0.09	0.09	0.089	0.089	0.09	0.09	0.089	0.089	0.089	0.09	0.09	0.089	0.089	0.089	0.09	0.089	0.089	0.09	0.089	0.09	0.089	0.09	0.089	0.089	0.089	0.089	0.089	0.089	0.089	0.089	0.089	0.089	0.089	0.089	0.089	0.089	0.089	0.09	0.089	0.089	0.089
CW53	ΔdnaB (MD runs)	0.089	0.087	0.087	0.086	0.086	0.086	0.086	0.086	0.086	0.086	0.086	0.086	0.086	0.086	0.086	0.086	0.086	0.086	0.086	0.086	0.086	0.086	0.086	0.086	0.086	0.086	0.086	0.086	0.086	0.086	0.086	0.086	0.086	0.086	0.086	0.086	0.086	0.086	0.086	0.086	0.086	0.086	0.086	0.086	0.086	0.086	0.086	0.086
CW53	ΔdnaB (MD runs)	0.095	0.094	0.093	0.093	0.093	0.093	0.094	0.094	0.093	0.094	0.093	0.093	0.093	0.094	0.093	0.093	0.093	0.093	0.093	0.093	0.093	0.093	0.093	0.093	0.093	0.093	0.093	0.093	0.093	0.093	0.093	0.093	0.093	0.093	0.093	0.093	0.093	0.093	0.093	0.093	0.093	0.093	0.093	0.093	0.093	0.093	0.093	0.093
CW53	ΔdnaB (CTD runs)	0.09	0.09	0.09	0.09	0.09	0.09	0.09	0.09	0.09	0.089	0.089	0.09	0.09	0.089	0.089	0.089	0.09	0.09	0.089	0.089	0.089	0.09	0.089	0.089	0.09	0.089	0.09	0.089	0.09	0.089	0.089	0.089	0.089	0.089	0.089	0.089	0.089	0.089	0.089	0.089	0.089	0.089	0.089	0.089	0.09	0.089	0.089	0.089
CW53	ΔdnaB (CTD runs)	0.097	0.095	0.093	0.093	0.093	0.092	0.092	0.093	0.092	0.092	0.092	0.092	0.092	0.092	0.091	0.091	0.092	0.091	0.091	0.09	0.091	0.092	0.091	0.091	0.091	0.091	0.09	0.091	0.091	0.091	0.091	0.091	0.09	0.091	0.092	0.091	0.09	0.091	0.091	0.091	0.091	0.091	0.091	0.091	0.091	0.091	0.092	0.091
CW53	ΔdnaB (CTD runs)	0.089	0.087	0.087	0.087	0.087	0.087	0.087	0.087	0.087	0.087	0.087	0.086	0.087	0.087	0.087	0.087	0.087	0.087	0.087	0.087	0.087	0.087	0.087	0.087	0.087	0.087	0.087	0.087	0.087	0.087	0.087	0.087	0.087	0.087	0.087	0.087	0.087	0.087	0.087	0.087	0.087	0.087	0.088	0.088	0.087	0.087	0.087	0.087
CW53	ΔdnaB (CTD runs)	0.093	0.091	0.091	0.09	0.09	0.089	0.089	0.089	0.089	0.089	0.089	0.089	0.089	0.089	0.09	0.089	0.089	0.089	0.089	0.089	0.089	0.089	0.089	0.089	0.089	0.089	0.089	0.089	0.089	0.089	0.089	0.089	0.089	0.089	0.089	0.089	0.089	0.089	0.089	0.089	0.089	0.089	0.089	0.089	0.089	0.089	0.089	0.089
CW53	ΔdnaB (CTD runs)	0.089	0.087	0.087	0.086	0.086	0.086	0.086	0.086	0.086	0.086	0.086	0.086	0.086	0.086	0.086	0.086	0.086	0.086	0.086	0.086	0.086	0.086	0.086	0.086	0.086	0.086	0.086	0.086	0.086	0.086	0.086	0.086	0.086	0.086	0.086	0.086	0.086	0.086	0.086	0.086	0.086	0.086	0.086	0.086	0.086	0.086	0.086	0.086
CW53	ΔdnaB (CTD runs)	0.095	0.094	0.093	0.093	0.093	0.093	0.094	0.094	0.093	0.094	0.093	0.093	0.093	0.094	0.093	0.093	0.093	0.093	0.093	0.093	0.093	0.093	0.093	0.093	0.093	0.093	0.093	0.093	0.093	0.093	0.093	0.093	0.093	0.093	0.093	0.093	0.093	0.093	0.093	0.093	0.093	0.093	0.093	0.093	0.093	0.093	0.093	0.093
CW53	ΔdnaB (CTD runs)	0.095	0.093	0.092	0.092	0.092	0.092	0.091	0.091	0.091	0.091	0.091	0.091	0.09	0.091	0.091	0.091	0.091	0.091	0.091	0.09	0.09	0.091	0.091	0.091	0.091	0.09	0.091	0.091	0.091	0.091	0.091	0.091	0.092	0.091	0.091	0.092	0.091	0.092	0.091	0.091	0.091	0.091	0.092	0.091	0.092	0.092	0.092	0.091
CW53	ΔdnaB (CTD runs)	0.096	0.093	0.093	0.093	0.093	0.093	0.093	0.093	0.093	0.093	0.092	0.093	0.093	0.092	0.093	0.092	0.092	0.093	0.092	0.093	0.092	0.092	0.092	0.092	0.092	0.093	0.092	0.092	0.092	0.092	0.092	0.092	0.093	0.092	0.092	0.093	0.092	0.092	0.092	0.093	0.092	0.092	0.092	0.093	0.092	0.093	0.092	0.092
CW53	ΔdnaB (CTT runs)	0.097	0.095	0.093	0.093	0.093	0.092	0.092	0.093	0.092	0.092	0.092	0.092	0.092	0.092	0.091	0.091	0.092	0.091	0.091	0.09	0.091	0.092	0.091	0.091	0.091	0.091	0.09	0.091	0.091	0.091	0.091	0.091	0.09	0.091	0.092	0.091	0.09	0.091	0.091	0.091	0.091	0.091	0.091	0.091	0.091	0.091	0.092	0.091
CW53	ΔdnaB (CTT runs)	0.089	0.087	0.087	0.087	0.087	0.087	0.087	0.087	0.087	0.087	0.087	0.086	0.087	0.087	0.087	0.087	0.087	0.087	0.087	0.087	0.087	0.087	0.087	0.087	0.087	0.087	0.087	0.087	0.087	0.087	0.087	0.087	0.087	0.087	0.087	0.087	0.087	0.087	0.087	0.087	0.087	0.087	0.088	0.088	0.087	0.087	0.087	0.087
CW53	ΔdnaB (CTT runs)	0.093	0.091	0.091	0.09	0.09	0.089	0.089	0.089	0.089	0.089	0.089	0.089	0.089	0.089	0.09	0.089	0.089	0.089	0.089	0.089	0.089	0.089	0.089	0.089	0.089	0.089	0.089	0.089	0.089	0.089	0.089	0.089	0.089	0.089	0.089	0.089	0.089	0.089	0.089	0.089	0.089	0.089	0.089	0.089	0.089	0.089	0.089	0.089
CW53	ΔdnaB (CTT runs)	0.089	0.087	0.087	0.086	0.086	0.086	0.086	0.086	0.086	0.086	0.086	0.086	0.086	0.086	0.086	0.086	0.086	0.086	0.086	0.086	0.086	0.086	0.086	0.086	0.086	0.086	0.086	0.086	0.086	0.086	0.086	0.086	0.086	0.086	0.086	0.086	0.086	0.086	0.086	0.086	0.086	0.086	0.086	0.086	0.086	0.086	0.086	0.086
CW53	ΔdnaB (CTT runs)	0.101	0.099	0.098	0.097	0.097	0.097	0.097	0.097	0.097	0.097	0.096	0.096	0.096	0.096	0.096	0.096	0.095	0.095	0.096	0.096	0.095	0.096	0.095	0.096	0.095	0.096	0.095	0.096	0.096	0.096	0.096	0.096	0.096	0.096	0.097	0.096	0.096	0.096	0.096	0.096	0.097	0.096	0.097	0.097	0.097	0.096	0.097	0.097
CW53	ΔdnaB (CTT runs)	0.095	0.094	0.093	0.093	0.093	0.093	0.094	0.094	0.093	0.094	0.093	0.093	0.093	0.094	0.093	0.093	0.093	0.093	0.093	0.093	0.093	0.093	0.093	0.093	0.093	0.093	0.093	0.093	0.093	0.093	0.093	0.093	0.093	0.093	0.093	0.093	0.093	0.093	0.093	0.093	0.093	0.093	0.093	0.093	0.093	0.093	0.093	0.093
[truncated: 172 more columns]

## Sheet: Table S8. MFA data
Table S8. Origin per terminus ratio for each MFA experiment and strains
Strain DnaB allele	ori/ter ratio for each experiment				Average ori/ter ratio	Standard deviation	P values obtained by two-tailed unpaired Student t-test in reference to DnaB (statistics)		Strain DnaB allele or sample condition	gDNA dilution factor	technical replicate	CT values
	replicate 1	replicate 2	replicate 3	replicate 4								biological replicate 1		biological replicate 2		biological replicate 3		biological replicate 4
DnaB	2.81839	3.29377	2.79016	3.09528	2.9994	0.239718	n/a					ori	ter	ori	ter	ori	ter	ori	ter
ΔdnaB	1.23557	1.38556	1.25303	1.22359	1.27444	0.0750586	0.0001		Spores	1:1000	A	20.08	21.06	17.84	17.47	17.52	18.22	16.73	18.35
D122K	1.99371	2.21137	1.9402	1.94587	2.02279	0.127991	0.0004		Spores	1:1000	B	20.06	21.11	17.86	17.5	17.49	18.15	16.73	18.38
F161Q	1.44899	1.56371	1.38544	1.29816	1.42407	0.111754	0.0001		DnaB	1:100	A	19.79	22.27	16.48	17.81	14.62	16.78	13.31	16.57
L315D	1.54771	1.7343	1.56424	1.47918	1.58136	0.108405	0.0001		DnaB	1:100	B	19.79	22.33	16.49	17.87	14.6	16.76	13.31	16.58
D337F	2.12134	2.55793	2.10757	2.04232	2.20729	0.236286	0.0033		ΔdnaB	1:100	A	21.3	22.6	17.59	17.66	16.51	17.56	16.78	18.76
L350D	1.38536	1.76538	1.30579	1.37923	1.45894	0.20747	0.0001		ΔdnaB	1:100	B	21.28	22.62	17.52	17.66	16.56	17.52	16.89	18.76
Y360D	1.53175	2.04065	1.55334	1.37086	1.62415	0.289357	0.0003		D122K	1:100	A	20.69	22.66	17.47	18.24	15.02	16.7	16.18	18.76
L364D	1.82157	2.26522	1.86656	1.77155	1.93122	0.226023	0.0006		D122K	1:100	B	20.63	22.68	17.49	18.28	15.12	16.71	16.1	18.71
Y374D	1.99343	2.26555	1.88626	1.75939	1.97616	0.215341	0.0007		F161Q	1:100	A	21.3	22.83	18.08	18.34	15.57	16.8	17.27	19.32
R384E	2.28191	2.5316	2.12177	2.18827	2.28089	0.179588	0.003		F161Q	1:100	B	21.3	22.87	18.07	18.37	15.65	16.72	17.41	19.38
K456E	1.13658	1.35211	1.18952	1.18962	1.21696	0.0935024	0.0001		L315D	1:100	A	20.74	22.41	17.03	17.51	16.04	17.43	15.76	17.98
M459A	1.54783	1.81578	1.45432	1.53697	1.58872	0.157024	0.0001		L315D	1:100	B	20.76	22.38	17.04	17.42	16.11	17.37	15.74	17.92
M460A	1.66437	1.7881	1.50554	1.70245	1.66511	0.118299	0.0001		D337F	1:100	A	20.28	22.35	16.3	17.3	15.29	17.09	14.16	16.75
L466A	1.46428	1.59121	1.35228	1.45885	1.46665	0.0977448	0.0001		D337F	1:100	B	20.27	22.4	16.29	17.27	15.35	17.06	14.08	16.82
									L350D	1:100	A	21.12	22.62	17.82	18.27	16.05	17.15	15.5	17.69
									L350D	1:100	B	21.15	22.62	17.85	18.31	16.05	17.08	15.71	17.71
									Y360D	1:100	A	21.02	22.69	16.7	17.41	16.1	17.41	17.27	19.36
									Y360D	1:100	B	21.06	22.65	16.68	17.3	16.08	17.4	17.25	19.34
									L364D	1:100	A	20.16	22.04	18.75	19.59	15.59	17.16	14.88	17.33
									L364D	1:100	B	20.13	22.01	18.73	19.52	15.57	17.16	14.89	17.36
									Y374D	1:100	A	18.49	20.48	17.33	18.16	15.36	16.92	16.17	18.67
									Y374D	1:100	B	18.46	20.49	17.31	18.11	15.31	16.94	16.22	18.62
									R384E	1:100	A	20.6	22.84	17.07	18.05	15.25	16.97	17.07	19.82
									R384E	1:100	B	20.64	22.81	17.08	18.05	15.21	17.02	17.11	19.89
									K456E	1:100	A	19.39	20.66	18.45	18.47	16.31	17.25	18.38	20.3
									K456E	1:100	B	19.44	20.57	18.39	18.51	16.33	17.25	18.45	20.3
									M459A	1:100	A	21.01	22.66	16.2	16.65	15.93	17.15	17.18	19.44
									M459A	1:100	B	21.05	22.69	16.12	16.66	15.96	17.18	17.19	19.44
									M460A	1:100	A	21.55	23.31	16.91	17.44	16.3	17.58	17.47	19.95
									M460A	1:100	B	21.5	23.24	16.88	17.3	16.29	17.55	17.45	19.78
									L466A	1:100	A	21.47	23.03	16.24	16.55	16.95	18.06	16.19	18.38
									L466A	1:100	B	21.46	23.03	16.29	16.59	16.92	18.04	16.13	18.3
									No Template Control	n/a	A	34.08	no CT	33.07	no CT	29.63	no CT	no CT	no CT
									No Template Control	n/a	B	32.54	no CT	31.56	no CT	29.64	no CT	no CT	no CT
									DnaB standard	1:100	A	19.62	22.29	16.44	17.71	14.54	14.22	13.03	16.44
									DnaB standard	1:100	B	19.67	22.35	16.48	17.83	14.6	14.28	13.18	16.57
									DnaB standard	1:500	A	22.07	24.7	18.9	20.29	16.95	16.64		18.92
									DnaB standard	1:500	B	22.11	24.72	18.84	20.38	16.87	16.56	15.73	19
									DnaB standard	1:2500	A	24.8	27.26	21.31	22.63	19.23	18.91	19.12	22.48
									DnaB standard	1:2500	B	24.78	27.32	21.25	22.71	19.25	18.93	19.15	22.51
									DnaB standard	1:12500	A	27.19	29.87	24.02	25.31	21.65	21.33	21.83	25.17
									DnaB standard	1:12500	B	27.01	30.06	24.07	25.4	21.6	21.28	21.82	25

## Sheet: Table S9 Microscopy data
Table S9. Numbers of origins, nucleoids and cells per experiment for each DnaB variants
Strain DnaB allele	replicate 1, number of:				replicate 2, number of				replicate 3, number of				average				standard deviations				P values obtained by two-tailed unpaired Student t-test in reference to DnaB (statistics)
	cell	origin	nucleoid		cell	origin	nucleoid		cell	origin	nucleoid		ori/cell	ori/nucleoid	nucleoid/cell		ori/cell	ori/nucleoid	nucleoid/cell		ori/cell	ori/nucleoid	nucleoid/cell
DnaB	205	481	261		205	512	269		239	554	299		2.3873	1.86637	1.2788		0.0965369	0.0324073	0.0309613		n/a	n/a	n/a
D122K	212	355	292		223	376	292						1.68031	1.25171	1.34339		0.00818147	0.0508536	0.0480419		0.0023	0.0004	0.1559
F161Q	203	276	255		211	305	262						1.40255	1.12324	1.24893		0.0607346	0.0578196	0.0102187		0.0011	0.0003	0.2967
L315D	237	321	287		237	336	303						1.38608	1.11369	1.24473		0.0447536	0.00675712	0.0477372		0.0009	0.0001	0.3916
D337F	221	355	253		221	352	238						1.59955	1.44108	1.11086		0.00959873	0.0536196	0.0479937		0.0016	0.0014	0.0163
L350D	227	291	267		228	288	271						1.27255	1.07631	1.1824		0.0132798	0.0192029	0.00875754		0.0006	0.0001	0.0264
Y360D	265	441	355		219	316	275		245	328	283		1.48195	1.18345	1.25014		0.166161	0.0511649	0.092386		0.0012	0.0001	0.6369
L364D	200	322	264		230	343	294						1.55065	1.19318	1.29913		0.0839305	0.0374981	0.029514		0.0022	0.0002	0.5188
Y374D	260	435	317		272	511	349		232	418	326		1.78449	1.37288	1.3025		0.103877	0.0909891	0.0944781		0.0018	0.0009	0.701
R384E	200	391	272		221	421	287						1.92999	1.4522	1.32932		0.0353713	0.0207882	0.0433863		0.0086	0.0006	0.2182
K456E	202	252	229		223	249	229						1.18206	1.09389	1.08028		0.0925835	0.00926341	0.075489		0.0008	0.0001	0.0229
M459A	206	321	258		220	368	288						1.61549	1.26098	1.28076		0.0809459	0.0237529	0.0400673		0.0027	0.0002	0.9531
M460A	215	353	287		201	334	267						1.65178	1.24045	1.33162		0.0140227	0.0148289	0.00461423		0.002	0.0001	0.1077
L466A	204	291	269		200	319	264		245	341	292		1.4711	1.14506	1.27682		0.108687	0.0646233	0.0736021		0.0004	0.0001	0.9675

## Sheet: Table S10 CryoEM data
Table S10. Cryo-EM data collection, processing, and model refinement
Data collection
Microscope		Titan Krios
No of Movies		12516
Camera		Gatan K3 Bioquantum
Volage (kV)		300
Electron exposure (e-Å2)		40
Pixel sixe (Å)		0.85
Defocus range (μm)		-0.7 to -3
Symmetry imposed		C2
Image Processing
Initial particle images		2578235
Final particle images		144168
FSC threshold		0.143
Map resolution (Å)		3.1
Map B factor		-139.5
EMDB code		EMD-57240
Refinement and model validation
Model vs data CC (mask)		0.9
Clash score		3.15
MolProbity score		1.27
Bond length rmsd (Å)		0.002
Bond angle rmsd (°)		0.43
Poor rotamers (%)		0.61
Ramachandran plot	Favoured (%)	97.07
	Allowed (%)	2.93
	Outlier (%)	0
PDB code		29KM

[truncated: 5 more sheets: Table S11. Homologs proteins, Table S12. DnaB homologs Align , Table S13. DnaA homologs Align, Table S14. DnaD homologs Align, Table S15. DnaI homologs Align]
